# Supplementary material for: Acridinium 6-carb­oxy­pyridine-2-carboxyl­ate monohydrate
Source: Acta Crystallogr Sect E Struct Rep Online. 2011 Jan 15;67(Pt 2):o416. doi: 10.1107/S1600536810053791 (PMC3051510; doi:10.1107/S1600536810053791)
Supplement: Supplementary file 2 [file e-67-0o416-Isup2.hkl]

# 
# h,k,l, Fc-squared, Fo-squared, sigma(Fo-squared) and status flag 
# 
data_I
_shelx_title ' mn1917 in P-1 acridineH+ pydcH- .H2O' 
_shelx_refln_list_code          4 
_shelx_F_calc_maximum      100.17 
_exptl_crystal_F_000       380.00 
_reflns_d_resolution_high  0.7300 
 
loop_ 
 _symmetry_equiv_pos_as_xyz 
 'x, y, z' 
 '-x, -y, -z' 
 
_cell_length_a     7.4842 
_cell_length_b     8.6850 
_cell_length_c    13.0305 
_cell_angle_alpha 100.266 
_cell_angle_beta   93.851 
_cell_angle_gamma  97.766 
 
_shelx_F_squared_multiplier     1.000 
 
loop_ 
 _refln_index_h 
 _refln_index_k 
 _refln_index_l 
 _refln_F_squared_calc 
 _refln_F_squared_meas 
 _refln_F_squared_sigma 
 _refln_observed_status 
   1   0   0     1225.80     1222.23     15.40 o 
   2   0   0     2099.15     2095.88     24.12 o 
   3   0   0      420.05      474.71      3.62 o 
   4   0   0       50.46       50.45      0.74 o 
   5   0   0        8.06        9.85      0.67 o 
   6   0   0       21.53       20.08      0.72 o 
   7   0   0        0.09       -0.10      0.28 o 
   8   0   0       40.45       38.76      1.24 o 
   9   0   0       18.58       18.24      3.02 o 
  10   0   0        4.10        3.74      0.60 o 
 -10   1   0        0.08        0.36      0.55 o 
  -9   1   0        0.42        1.16      0.50 o 
  -8   1   0      102.64      107.24      2.03 o 
  -7   1   0      129.32      121.80      2.03 o 
  -6   1   0     1447.35     1353.57      8.08 o 
  -5   1   0       65.78       58.12      0.91 o 
  -4   1   0       28.08       28.81      0.50 o 
  -3   1   0     1840.78     1926.53     11.44 o 
  -2   1   0     2058.91     2014.16     14.57 o 
  -1   1   0      216.40      209.90      2.31 o 
   1   1   0      758.84      763.80      5.74 o 
   2   1   0     5981.97     6146.63     42.26 o 
   3   1   0       11.84       18.22      0.38 o 
   4   1   0      333.15      334.97      4.41 o 
   5   1   0        8.53        9.45      0.45 o 
   6   1   0        0.13       -0.17      0.21 o 
   7   1   0       15.41       15.82      0.58 o 
   8   1   0        2.60        2.76      0.46 o 
   9   1   0       65.96       63.30      4.43 o 
 -10   2   0       31.84       33.30      1.71 o 
  -9   2   0       51.09       56.73      1.81 o 
  -8   2   0       57.32       55.10      1.81 o 
  -7   2   0        2.84        2.37      0.43 o 
  -6   2   0      680.89      687.53      5.94 o 
  -5   2   0       41.65       45.03      0.67 o 
  -4   2   0      127.98      133.71      1.51 o 
  -3   2   0      331.42      325.76      2.81 o 
  -2   2   0        1.19        0.99      0.55 o 
  -1   2   0        0.48        0.40      0.09 o 
   0   2   0      606.88      605.44      3.48 o 
   1   2   0       48.47       48.16      0.45 o 
   2   2   0      733.59      817.07      6.05 o 
   3   2   0      332.76      339.01      2.42 o 
   4   2   0      230.85      237.96      2.01 o 
   5   2   0       25.02       20.34      0.56 o 
   6   2   0       98.43       98.57      1.56 o 
   7   2   0      138.27      138.29      1.78 o 
   8   2   0        6.89        8.51      0.52 o 
   9   2   0       10.73       11.30      0.82 o 
 -10   3   0        0.83        1.22      0.55 o 
  -9   3   0       28.73       29.86      1.31 o 
  -8   3   0       24.67       25.03      1.03 o 
  -7   3   0        1.12        1.49      0.60 o 
  -6   3   0       45.43       41.52      2.16 o 
  -5   3   0       34.99       42.53      1.00 o 
  -4   3   0      467.83      516.78      4.30 o 
  -3   3   0     1748.04     1830.85     12.49 o 
  -2   3   0     1439.15     1459.65     14.44 o 
  -1   3   0      288.24      307.58      1.99 o 
   0   3   0       46.10       53.82      0.58 o 
   1   3   0        0.21        0.15      0.08 o 
   2   3   0      332.72      346.01      1.97 o 
   3   3   0        4.20        3.45      0.51 o 
   4   3   0      190.54      204.97      1.92 o 
   5   3   0      292.73      294.09      2.57 o 
   6   3   0      222.28      223.90      2.28 o 
   7   3   0        2.37        1.44      0.31 o 
   8   3   0        8.37        9.08      0.54 o 
   9   3   0        2.38        1.41      0.50 o 
 -10   4   0        2.38        1.16      0.50 o 
  -9   4   0      132.57      147.64      2.60 o 
  -8   4   0       30.54       33.05      1.21 o 
  -7   4   0       30.83       32.82      1.07 o 
  -6   4   0      123.43      129.42      2.03 o 
  -5   4   0       18.46       16.06      0.64 o 
  -4   4   0      431.94      487.89      4.23 o 
  -3   4   0        5.71        2.92      0.28 o 
  -2   4   0      161.22      194.95      1.50 o 
  -1   4   0      141.55      141.43      1.17 o 
   0   4   0       89.07       88.67      0.90 o 
   1   4   0      731.71      731.07      4.47 o 
   2   4   0      367.07      377.71      2.23 o 
   3   4   0        2.58        2.08      0.21 o 
   4   4   0       37.70       37.63      0.75 o 
   5   4   0       91.78       97.66      1.74 o 
   6   4   0        1.12        2.40      0.33 o 
   7   4   0      201.57      188.70      2.26 o 
   8   4   0        0.01        0.34      0.28 o 
  -9   5   0        5.81        8.04      0.71 o 
  -8   5   0        5.14        3.75      0.50 o 
  -7   5   0       59.83       52.59      1.35 o 
  -6   5   0        6.42        4.55      0.46 o 
  -5   5   0      196.48      177.80      2.31 o 
  -4   5   0        9.13       10.66      0.65 o 
  -3   5   0        4.55        5.73      0.36 o 
  -2   5   0      220.80      240.31      1.84 o 
  -1   5   0        1.74        0.74      0.13 o 
   0   5   0       90.06       98.07      1.03 o 
   1   5   0      301.64      315.75      2.18 o 
   2   5   0        0.50        0.30      0.11 o 
   3   5   0       36.60       38.90      0.77 o 
   4   5   0       58.65       59.61      1.02 o 
   5   5   0       27.31       26.98      0.75 o 
   6   5   0      153.66      147.60      1.89 o 
   7   5   0       25.47       25.66      0.85 o 
   8   5   0        3.42        2.60      0.42 o 
  -9   6   0        0.10        0.35      0.39 o 
  -8   6   0      198.05      199.79      3.02 o 
  -7   6   0       49.70       44.99      2.36 o 
  -6   6   0        0.18        0.05      0.28 o 
  -5   6   0       24.26       20.00      0.74 o 
  -4   6   0       27.92       26.43      1.81 o 
  -3   6   0      107.06      105.37      1.86 o 
  -2   6   0       26.88       27.93      0.55 o 
  -1   6   0       66.48       57.64      0.85 o 
   0   6   0        5.02        2.32      0.24 o 
   1   6   0      477.66      478.74      2.88 o 
   2   6   0       19.58       19.02      0.71 o 
   3   6   0        0.08        0.13      0.15 o 
   4   6   0        3.61        3.37      0.33 o 
   5   6   0       16.14       15.77      0.63 o 
   6   6   0       42.01       40.78      1.03 o 
   7   6   0        2.63        2.22      0.37 o 
  -9   7   0       41.62       44.60      1.16 o 
  -8   7   0      102.19       90.74      2.03 o 
  -7   7   0        8.88        6.95      1.16 o 
  -6   7   0       99.57       72.51      1.56 o 
  -5   7   0       64.98       62.59      1.39 o 
  -4   7   0       16.07       15.82      0.67 o 
  -3   7   0       18.62       20.50      0.70 o 
  -2   7   0        0.01        0.06      0.20 o 
  -1   7   0      105.65      102.16      1.23 o 
   0   7   0        0.84        0.44      0.17 o 
   1   7   0      698.09      691.88      3.97 o 
   2   7   0      137.70      142.41      1.63 o 
   3   7   0      105.88      105.18      1.88 o 
   4   7   0      139.06      134.33      1.75 o 
   5   7   0      113.49      115.30      3.02 o 
   6   7   0       10.93       10.22      0.74 o 
   7   7   0        6.29        6.04      0.96 o 
  -8   8   0        1.63        2.08      0.55 o 
  -7   8   0       30.71       27.45      1.10 o 
  -6   8   0       49.53       45.06      1.27 o 
  -5   8   0       25.95       25.43      0.96 o 
  -4   8   0        0.19        0.72      0.35 o 
  -3   8   0      167.93      168.75      5.38 o 
  -2   8   0       77.79       76.35      2.52 o 
  -1   8   0      164.16      156.78      2.68 o 
   0   8   0      171.08      168.32      2.01 o 
   1   8   0       39.28       43.02      0.91 o 
   2   8   0      245.76      235.60      3.06 o 
   3   8   0     2072.58     2051.66     15.26 o 
   4   8   0      470.16      484.63      8.25 o 
   5   8   0       13.55       15.02      0.89 o 
   6   8   0        0.54        0.91      0.43 o 
  -7   9   0        0.05       -0.10      0.33 o 
  -6   9   0        6.59        5.26      0.65 o 
  -5   9   0       20.62       22.04      1.41 o 
  -4   9   0       14.79       13.38      1.11 o 
  -3   9   0      545.57      522.84      7.45 o 
  -2   9   0      323.98      307.21      5.23 o 
  -1   9   0        6.95        5.42      0.86 o 
   0   9   0       47.71       49.10      1.23 o 
   1   9   0        4.37        4.31      0.50 o 
   2   9   0        0.15        0.20      0.28 o 
   3   9   0      106.31      105.33      2.72 o 
   4   9   0       21.91       20.70      2.11 o 
   5   9   0       84.36       89.46      2.13 o 
  -6  10   0       95.33      103.59      2.21 o 
  -5  10   0        4.77        4.48      0.57 o 
  -4  10   0       90.07       98.36      2.03 o 
  -3  10   0       24.12       30.77      1.10 o 
  -2  10   0        0.02        0.47      0.31 o 
  -1  10   0        0.01        0.97      0.40 o 
   0  10   0        0.13        0.11      0.25 o 
   1  10   0       13.02       13.40      0.78 o 
   2  10   0        1.10        0.51      1.01 o 
   3  10   0        5.71        5.15      0.70 o 
  -4  11   0        8.61       10.62      0.96 o 
  -3  11   0       43.83       50.38      1.49 o 
  -2  11   0       43.47       46.16      1.42 o 
  -1  11   0       60.20       66.91      1.71 o 
   0  11   0       25.82       21.33      1.51 o 
   1  11   0       76.67       78.09      1.85 o 
   2  11   0       27.58       30.12      1.21 o 
  -2 -11   1        3.42        3.83      0.57 o 
  -1 -11   1        0.15        0.91      0.55 o 
   0 -11   1       77.52       79.19      2.62 o 
   1 -11   1      180.47      211.12      3.07 o 
   2 -11   1        3.45        3.90      0.65 o 
   3 -11   1        0.01        0.15      0.36 o 
   4 -11   1        0.03        0.00      0.50 o 
   5 -11   1        0.08        0.10      0.50 o 
  -4 -10   1       16.42       15.06      1.26 o 
  -3 -10   1        6.80        6.24      0.64 o 
  -2 -10   1        0.12       -0.05      0.28 o 
  -1 -10   1       24.39       25.19      1.46 o 
   0 -10   1        5.11        7.44      0.48 o 
   1 -10   1        0.38        1.06      0.36 o 
   2 -10   1        8.83       11.07      1.01 o 
   3 -10   1        5.50        2.92      0.70 o 
   4 -10   1        0.65        0.50      0.50 o 
   5 -10   1        0.06       -0.40      0.40 o 
   6 -10   1       67.78       70.44      2.52 o 
  -5  -9   1      369.91      376.64      9.76 o 
  -4  -9   1       22.70       22.56      1.03 o 
  -3  -9   1       44.37       42.68      1.28 o 
  -2  -9   1        4.16        5.60      0.57 o 
  -1  -9   1       20.34       19.29      0.82 o 
   0  -9   1       12.03       12.71      0.54 o 
   1  -9   1       10.32        8.35      0.80 o 
   2  -9   1      182.03      182.72      2.48 o 
   3  -9   1      845.89      836.99      7.11 o 
   4  -9   1        1.20        0.94      0.31 o 
   5  -9   1        3.79        3.24      0.46 o 
   6  -9   1        3.38        3.29      0.50 o 
   7  -9   1        5.74        5.70      1.01 o 
  -6  -8   1        0.04        0.14      0.39 o 
  -5  -8   1       50.09       48.40      1.49 o 
  -4  -8   1       48.18       47.65      2.47 o 
  -3  -8   1       46.65       44.82      1.30 o 
  -2  -8   1      229.22      227.55      2.62 o 
  -1  -8   1        6.51        6.65      0.33 o 
   0  -8   1       30.74       29.93      0.71 o 
   1  -8   1       50.06       46.65      0.85 o 
   2  -8   1       58.41       62.50      1.27 o 
   3  -8   1      238.58      242.85      2.88 o 
   4  -8   1       67.79       55.76      1.31 o 
   5  -8   1       92.15       77.97      1.60 o 
   6  -8   1        7.71        5.26      1.21 o 
   7  -8   1        0.35        0.06      0.40 o 
   8  -8   1        0.75        0.59      0.39 o 
  -7  -7   1        2.52        2.83      0.57 o 
  -6  -7   1        8.02        7.59      0.52 o 
  -5  -7   1        4.07        3.76      0.40 o 
  -4  -7   1      214.11      211.55      2.91 o 
  -3  -7   1      500.43      506.52      3.89 o 
  -2  -7   1      337.69      336.20      2.82 o 
  -1  -7   1       42.09       37.52      0.77 o 
   0  -7   1       33.42       34.93      0.69 o 
   1  -7   1       15.97       16.47      0.48 o 
   2  -7   1        1.11        1.31      0.19 o 
   3  -7   1       99.35       90.92      1.66 o 
   4  -7   1        4.70        3.67      0.39 o 
   5  -7   1       29.32       20.93      0.82 o 
   6  -7   1        0.05        0.40      0.28 o 
   7  -7   1        0.33        0.75      0.36 o 
   8  -7   1        1.21        2.20      0.46 o 
   9  -7   1        4.25        3.98      0.64 o 
  -7  -6   1        9.63        8.80      0.58 o 
  -6  -6   1       12.96       13.76      1.26 o 
  -5  -6   1       29.49       28.91      0.83 o 
  -4  -6   1        0.19        0.49      0.21 o 
  -3  -6   1        0.06        0.27      0.20 o 
  -2  -6   1       93.62       92.80      0.96 o 
  -1  -6   1        6.73        5.39      0.33 o 
   0  -6   1      836.63      835.95      5.68 o 
   1  -6   1       48.66       52.67      0.79 o 
   2  -6   1        0.56        1.40      0.28 o 
   3  -6   1       66.10       66.72      1.24 o 
   4  -6   1       16.37       13.47      0.60 o 
   5  -6   1       14.15       15.49      0.86 o 
   6  -6   1      263.06      230.85      3.47 o 
   7  -6   1      197.74      190.58      2.77 o 
   8  -6   1      119.13      118.23      2.28 o 
   9  -6   1        0.29        0.05      0.36 o 
  -8  -5   1        9.50        9.63      1.04 o 
  -7  -5   1       16.69       17.66      0.71 o 
  -6  -5   1        2.80        2.78      0.47 o 
  -5  -5   1       21.22       19.33      0.63 o 
  -4  -5   1        3.71        3.70      0.33 o 
  -3  -5   1      255.45      247.26      2.20 o 
  -2  -5   1       27.40       28.45      0.46 o 
  -1  -5   1      191.74      185.05      1.64 o 
   0  -5   1     1532.25     1651.54      9.29 o 
   1  -5   1      691.33      717.81      6.30 o 
   2  -5   1      683.19      724.78      4.42 o 
   3  -5   1        3.72        4.08      0.36 o 
   4  -5   1      346.15      332.99      3.31 o 
   5  -5   1        2.37        2.28      0.55 o 
   6  -5   1        7.08        5.48      0.50 o 
   7  -5   1        0.14        0.10      0.28 o 
   8  -5   1       47.15       45.80      1.35 o 
   9  -5   1       30.77       38.79      1.35 o 
  -9  -4   1        3.06        3.25      0.48 o 
  -8  -4   1      141.55      144.87      2.10 o 
  -7  -4   1       67.21       67.74      1.30 o 
  -6  -4   1      579.96      580.59      4.43 o 
  -5  -4   1       14.93       13.64      0.54 o 
  -4  -4   1      689.13      701.71      9.35 o 
  -3  -4   1       61.91       57.96      0.90 o 
  -2  -4   1      177.38      168.15      1.51 o 
  -1  -4   1      232.10      241.25      1.86 o 
   0  -4   1      190.05      196.23      1.53 o 
   1  -4   1      252.67      248.69      1.78 o 
   2  -4   1     1436.13     1594.26      9.07 o 
   3  -4   1      103.21      123.52      1.57 o 
   4  -4   1       73.98       75.42      1.28 o 
   5  -4   1        0.03        0.53      0.50 o 
   6  -4   1        2.57        2.43      0.36 o 
   7  -4   1       83.21       83.55      4.13 o 
   8  -4   1       14.98       15.18      1.11 o 
   9  -4   1        4.78        7.78      0.71 o 
  -9  -3   1        0.84        1.21      0.50 o 
  -8  -3   1        5.07        5.31      0.46 o 
  -7  -3   1      205.14      206.52      2.55 o 
  -6  -3   1       19.90       21.79      0.66 o 
  -5  -3   1       31.28       27.73      0.77 o 
  -4  -3   1      153.39      158.17      1.82 o 
  -3  -3   1       80.83       93.07      1.08 o 
  -2  -3   1      200.26      203.59      1.62 o 
  -1  -3   1      633.02      662.65      3.97 o 
   0  -3   1     1516.77     1506.77      9.13 o 
   1  -3   1        3.93        6.13      0.26 o 
   2  -3   1      137.71      151.44      1.57 o 
   3  -3   1      397.56      431.59      3.56 o 
   4  -3   1     1199.71     1355.50     11.27 o 
   5  -3   1       24.86       29.18      0.85 o 
   6  -3   1        0.18        0.20      0.24 o 
   7  -3   1        1.08        1.11      0.40 o 
   8  -3   1        0.09        0.22      0.70 o 
   9  -3   1       24.45       24.89      2.01 o 
  10  -3   1       61.04       61.39      1.78 o 
  -9  -2   1       44.69       47.46      1.49 o 
  -8  -2   1       39.73       41.59      1.00 o 
  -7  -2   1      201.76      194.10      2.16 o 
  -6  -2   1       51.04       48.67      1.10 o 
  -5  -2   1      139.74      155.36      1.62 o 
  -4  -2   1      352.78      398.37      3.54 o 
  -3  -2   1      325.11      332.02      3.17 o 
  -2  -2   1        9.79        5.63      0.26 o 
  -1  -2   1      674.21      698.09      4.03 o 
   0  -2   1        5.22        9.05      0.26 o 
   1  -2   1      381.39      406.07      3.82 o 
   2  -2   1     2397.68     2412.96     17.57 o 
   3  -2   1      638.27      644.35      4.91 o 
   4  -2   1        3.13        4.99      0.20 o 
   5  -2   1       34.88       32.35      0.58 o 
   6  -2   1      448.38      430.96      4.20 o 
   7  -2   1       77.45       75.17      1.57 o 
   8  -2   1       48.58       45.99      1.35 o 
   9  -2   1       75.90       82.56      1.92 o 
  10  -2   1        9.28        8.29      0.74 o 
  -9  -1   1        0.75        0.82      0.39 o 
  -8  -1   1       13.43       14.09      0.82 o 
  -7  -1   1      198.88      195.37      2.08 o 
  -6  -1   1       19.22       18.08      0.56 o 
  -5  -1   1        8.98        9.35      0.40 o 
  -4  -1   1      661.52      720.46      4.96 o 
  -3  -1   1      355.80      377.39      2.54 o 
  -1  -1   1      169.94      160.11      1.18 o 
   0  -1   1     1347.10     1255.39     13.08 o 
   1  -1   1      125.34      132.22      1.14 o 
   2  -1   1       57.67       70.59      0.68 o 
   3  -1   1      975.83     1009.72      5.77 o 
   4  -1   1      155.86      148.26      1.30 o 
   5  -1   1       86.51       82.09      1.56 o 
   6  -1   1     1986.45     1941.95     11.16 o 
   7  -1   1      286.82      282.32      6.84 o 
   8  -1   1        2.81        2.37      0.43 o 
   9  -1   1        6.15        6.34      0.64 o 
  10  -1   1        3.64        4.08      0.63 o 
 -10   0   1       69.09       65.38      1.81 o 
  -9   0   1       10.88       11.63      0.78 o 
  -8   0   1        3.81        3.31      0.50 o 
  -7   0   1      200.67      195.48      2.67 o 
  -6   0   1        2.71        4.35      0.52 o 
  -5   0   1       19.06       16.84      0.84 o 
  -4   0   1       66.41       78.96      0.92 o 
  -3   0   1      109.39       98.61      1.41 o 
  -2   0   1     3167.51     3265.04     18.93 o 
   1   0   1     2034.88     2008.00     11.82 o 
   2   0   1      179.95      198.85      1.16 o 
   3   0   1      308.79      326.27      1.89 o 
   4   0   1      111.98      115.51      1.17 o 
   5   0   1       26.86       27.71      0.59 o 
   6   0   1       14.32       15.99      0.52 o 
   7   0   1       44.12       46.87      1.24 o 
   8   0   1      360.62      360.86      4.20 o 
   9   0   1        5.42        4.82      0.60 o 
  10   0   1       20.54       24.78      1.17 o 
 -10   1   1       60.98       66.58      1.81 o 
  -9   1   1       39.53       42.81      1.41 o 
  -8   1   1      255.34      258.30      4.73 o 
  -7   1   1       18.59       18.45      0.80 o 
  -6   1   1       32.15       27.87      1.23 o 
  -5   1   1       18.24       17.14      0.44 o 
  -4   1   1      186.19      189.04      1.52 o 
  -3   1   1      309.11      328.13      2.62 o 
  -2   1   1      226.21      206.15      1.81 o 
  -1   1   1       48.36       51.65      0.65 o 
   0   1   1     3831.46     3662.55     20.66 o 
   1   1   1      834.74      842.06      7.60 o 
   2   1   1      149.21      124.30      1.12 o 
   3   1   1        1.08        1.84      0.13 o 
   4   1   1       36.23       47.11      0.75 o 
   5   1   1       30.89       32.20      0.83 o 
   6   1   1      166.40      160.40      1.97 o 
   7   1   1      200.81      198.35      2.52 o 
   8   1   1      127.14      122.70      2.24 o 
   9   1   1        6.42        4.60      0.65 o 
 -10   2   1       38.48       36.91      1.39 o 
  -9   2   1        0.18        0.12      0.31 o 
  -8   2   1        0.04        0.25      0.36 o 
  -7   2   1        1.70        1.36      0.36 o 
  -6   2   1      317.30      341.89      3.56 o 
  -5   2   1       14.70       10.78      0.35 o 
  -4   2   1        5.50        9.88      0.29 o 
  -3   2   1        0.06        1.50      0.25 o 
  -2   2   1        0.66        0.40      0.14 o 
  -1   2   1       81.80       91.96      0.76 o 
   0   2   1      835.33      865.99      4.84 o 
   1   2   1      437.31      440.16      2.29 o 
   2   2   1        5.69        4.95      0.12 o 
   3   2   1     1069.92     1153.26      5.70 o 
   4   2   1      587.94      613.11      4.08 o 
   5   2   1       25.91       25.76      0.63 o 
   6   2   1       62.99       64.03      1.08 o 
   7   2   1       43.79       42.24      1.47 o 
   8   2   1        3.88        3.12      0.47 o 
   9   2   1       17.68       19.22      1.21 o 
 -10   3   1       68.17       72.97      1.88 o 
  -9   3   1       20.40       21.93      1.03 o 
  -8   3   1        5.13        3.81      0.75 o 
  -7   3   1        1.37        3.20      0.50 o 
  -6   3   1      119.38      153.12      3.22 o 
  -5   3   1        1.63        1.81      0.28 o 
  -4   3   1       58.11       62.42      1.10 o 
  -3   3   1     1038.10     1130.30      8.07 o 
  -2   3   1      837.40      918.41      5.38 o 
  -1   3   1      608.68      627.12      3.69 o 
   0   3   1       61.16       48.58      0.60 o 
   1   3   1      629.08      622.11      3.21 o 
   2   3   1      985.52     1026.75      5.09 o 
   3   3   1      190.32      213.32      1.21 o 
   4   3   1     1098.20     1150.15      7.01 o 
   5   3   1        0.58        0.17      0.17 o 
   6   3   1        0.94        1.11      0.23 o 
   7   3   1      104.08       93.09      1.56 o 
   8   3   1       16.51       16.53      0.71 o 
   9   3   1        6.49        6.04      1.51 o 
 -10   4   1       13.89       19.47      1.07 o 
  -9   4   1        4.06        4.90      0.91 o 
  -8   4   1        0.10        0.12      0.29 o 
  -7   4   1      104.38       97.80      1.81 o 
  -6   4   1       73.75       80.88      1.53 o 
  -5   4   1       16.58       22.74      0.74 o 
  -4   4   1     1200.88     1314.53      9.57 o 
  -3   4   1       64.51       76.83      1.03 o 
  -2   4   1      552.08      592.42      3.88 o 
  -1   4   1     1028.03     1062.76      6.08 o 
   0   4   1      179.34      191.27      1.97 o 
   1   4   1      812.90      816.43      4.21 o 
   2   4   1       26.96       26.28      0.43 o 
   3   4   1      295.63      322.02      2.12 o 
   4   4   1      146.65      167.46      1.75 o 
   5   4   1      170.10      180.48      2.15 o 
   6   4   1       88.94       84.06      1.37 o 
   7   4   1      113.76       99.11      2.42 o 
   8   4   1        7.18        6.83      0.52 o 
  -9   5   1       69.20       70.80      1.81 o 
  -8   5   1        3.72        4.71      0.44 o 
  -7   5   1      284.29      249.45      3.22 o 
  -6   5   1       51.68       37.63      1.07 o 
  -5   5   1      224.05      216.67      2.59 o 
  -4   5   1      169.19      166.92      2.09 o 
  -3   5   1      243.08      245.94      1.89 o 
  -2   5   1      167.62      161.07      1.41 o 
  -1   5   1      134.32      120.91      1.17 o 
   0   5   1        0.78        0.31      0.15 o 
   1   5   1       13.69       18.83      0.52 o 
   2   5   1       24.41       21.88      0.43 o 
   3   5   1       38.27       37.69      1.41 o 
   4   5   1       26.51       26.75      0.68 o 
   5   5   1      107.07      104.79      1.46 o 
   6   5   1       17.86       19.59      0.69 o 
   7   5   1       97.83       92.48      1.58 o 
   8   5   1        5.48        5.89      0.54 o 
  -9   6   1       85.53       91.19      1.91 o 
  -8   6   1        5.38        3.54      0.41 o 
  -7   6   1       62.96       53.90      1.39 o 
  -6   6   1        0.00        0.11      0.24 o 
  -5   6   1       50.09       40.30      1.51 o 
  -4   6   1        9.57        9.06      0.53 o 
  -3   6   1       12.98       12.64      0.53 o 
  -2   6   1      511.22      491.21      3.35 o 
  -1   6   1      162.29      149.74      1.44 o 
   0   6   1      456.86      466.82      2.81 o 
   1   6   1       44.98       45.36      0.64 o 
   2   6   1       29.20       29.66      0.58 o 
   3   6   1       10.70       10.17      0.43 o 
   4   6   1       37.07       36.67      0.86 o 
   5   6   1      101.27       99.60      1.89 o 
   6   6   1       61.63       62.66      1.60 o 
   7   6   1       50.55       47.35      1.49 o 
  -8   7   1       17.04       17.14      0.73 o 
  -7   7   1       42.25       43.68      1.27 o 
  -6   7   1        6.49        5.92      0.86 o 
  -5   7   1        0.94        0.86      0.40 o 
  -4   7   1      265.01      247.68      2.87 o 
  -3   7   1      143.55      137.23      2.52 o 
  -2   7   1       26.55       23.68      0.57 o 
  -1   7   1      662.14      653.20      4.28 o 
   0   7   1      800.89      784.17      4.40 o 
   1   7   1      752.63      713.00      4.82 o 
   2   7   1      218.67      210.98      2.74 o 
   3   7   1       61.24       59.47      1.42 o 
   4   7   1      179.47      172.30      3.47 o 
   5   7   1        0.26        0.17      0.31 o 
   6   7   1       11.07       11.61      0.82 o 
   7   7   1       20.92       22.90      1.66 o 
  -8   8   1        1.57        2.68      0.41 o 
  -7   8   1       26.69       23.49      0.91 o 
  -6   8   1       26.79       28.97      1.06 o 
  -5   8   1        8.09        6.93      0.91 o 
  -4   8   1       68.53       66.98      1.40 o 
  -3   8   1        0.48       -0.20      0.30 o 
  -2   8   1       16.31       17.30      0.74 o 
  -1   8   1        0.39        0.34      0.21 o 
   0   8   1       49.50       49.51      0.94 o 
   1   8   1      462.83      453.90      3.68 o 
   2   8   1       27.34       28.59      1.36 o 
   3   8   1       19.11       19.23      0.89 o 
   4   8   1       80.83       80.48      2.72 o 
   5   8   1        6.95        8.73      1.06 o 
   6   8   1        8.64       10.52      0.85 o 
  -7   9   1        5.07        5.38      0.64 o 
  -6   9   1        2.19        1.31      0.43 o 
  -5   9   1      106.26      112.88      2.17 o 
  -4   9   1       32.52       33.92      1.14 o 
  -3   9   1        8.40        8.46      1.21 o 
  -2   9   1       51.85       50.31      1.31 o 
  -1   9   1       21.78       21.10      1.91 o 
   0   9   1       34.99       33.06      0.82 o 
   1   9   1        0.03       -0.28      0.28 o 
   2   9   1       31.32       29.13      2.41 o 
   3   9   1        0.08       -0.28      0.28 o 
   4   9   1       61.66       64.36      1.71 o 
   5   9   1        3.77        4.14      0.60 o 
  -6  10   1       23.04       23.72      1.07 o 
  -5  10   1       62.99       74.89      1.85 o 
  -4  10   1        6.75        9.16      0.91 o 
  -3  10   1      201.77      220.84      3.16 o 
  -2  10   1       35.19       38.21      1.24 o 
  -1  10   1        2.47        2.11      0.46 o 
   0  10   1        0.01        0.05      0.28 o 
   1  10   1        6.59        5.57      0.60 o 
   2  10   1       15.63       15.63      0.89 o 
   3  10   1        9.66        9.77      0.78 o 
  -4  11   1       10.45        9.87      0.78 o 
  -3  11   1       71.64       91.62      4.23 o 
  -2  11   1        0.46        0.96      0.43 o 
  -1  11   1       20.74       26.37      2.67 o 
   0  11   1       24.38       26.16      1.61 o 
   1  11   1      116.00      118.77      2.34 o 
  -2 -11   2        0.04       -0.28      0.28 o 
  -1 -11   2       56.34       62.97      1.60 o 
   0 -11   2        3.01        1.91      0.70 o 
   1 -11   2        5.97        3.87      0.50 o 
   2 -11   2       82.18       85.73      2.72 o 
   3 -11   2        0.88        1.41      0.60 o 
   4 -11   2       50.35       42.06      1.91 o 
   5 -11   2       11.65       15.09      1.31 o 
  -4 -10   2       42.56       43.50      1.46 o 
  -3 -10   2        8.91        9.16      0.71 o 
  -2 -10   2       10.95        9.70      0.96 o 
  -1 -10   2       39.24       37.75      1.17 o 
   0 -10   2        1.16        0.68      0.31 o 
   1 -10   2        8.42        8.55      0.91 o 
   2 -10   2       61.91       58.16      2.11 o 
   3 -10   2        7.64        7.75      0.91 o 
   4 -10   2       39.66       40.12      1.31 o 
   5 -10   2        0.57        0.10      0.28 o 
   6 -10   2       12.36       14.76      1.01 o 
  -5  -9   2      129.29      132.22      2.57 o 
  -4  -9   2      473.56      473.92      5.16 o 
  -3  -9   2        0.44        0.50      0.36 o 
  -2  -9   2       20.00       18.14      0.68 o 
  -1  -9   2       18.75       17.71      0.88 o 
   0  -9   2       86.13       85.69      1.29 o 
   1  -9   2       10.95       11.72      0.64 o 
   2  -9   2        8.20        9.69      0.86 o 
   3  -9   2       47.22       55.31      1.31 o 
   4  -9   2       69.55       66.58      1.53 o 
   5  -9   2       11.72       10.67      0.71 o 
   6  -9   2        0.26        0.05      0.28 o 
   7  -9   2       28.42       30.93      1.17 o 
  -6  -8   2      160.85      164.28      8.40 o 
  -5  -8   2      427.64      425.18      3.85 o 
  -4  -8   2       78.14       79.21      1.37 o 
  -3  -8   2      101.32      103.20      1.50 o 
  -2  -8   2       31.96       31.83      1.11 o 
  -1  -8   2      145.45      145.43      1.68 o 
   0  -8   2       24.47       25.50      0.66 o 
   1  -8   2       22.57       24.57      0.60 o 
   2  -8   2        4.87        2.92      0.36 o 
   3  -8   2       17.02       11.99      0.60 o 
   4  -8   2       67.81       50.57      1.24 o 
   5  -8   2        5.75        7.30      0.60 o 
   6  -8   2        5.35        8.51      0.64 o 
   7  -8   2        6.04        4.64      0.57 o 
   8  -8   2        6.57        5.91      0.86 o 
  -7  -7   2       17.88       17.36      0.79 o 
  -6  -7   2        3.62        4.07      0.44 o 
  -5  -7   2        0.08       -0.13      0.21 o 
  -4  -7   2       49.63       52.80      1.08 o 
  -3  -7   2      217.16      215.74      2.20 o 
  -2  -7   2       72.01       71.82      1.12 o 
  -1  -7   2       88.77       93.17      1.59 o 
   0  -7   2        6.32        4.39      0.39 o 
   1  -7   2        2.10        1.42      0.19 o 
   2  -7   2        0.02        0.20      0.15 o 
   3  -7   2      198.82      195.93      2.38 o 
   4  -7   2      136.93      108.95      1.78 o 
   5  -7   2      175.24      165.58      2.35 o 
   6  -7   2      744.31      662.91      6.12 o 
   7  -7   2       92.71       84.90      1.81 o 
   8  -7   2       26.97       28.93      1.14 o 
  -8  -6   2        3.26        2.00      0.42 o 
  -7  -6   2      140.34      131.50      1.96 o 
  -6  -6   2        0.12       -0.20      0.23 o 
  -5  -6   2        7.43        7.30      0.46 o 
  -4  -6   2        0.75        1.20      0.52 o 
  -3  -6   2       66.18       69.91      1.10 o 
  -2  -6   2      215.31      219.53      2.29 o 
  -1  -6   2      257.21      272.06      2.25 o 
   0  -6   2      413.29      427.55      3.04 o 
   1  -6   2       24.27       25.64      0.54 o 
   2  -6   2       10.25       12.69      0.38 o 
   3  -6   2      142.14      133.29      1.81 o 
   4  -6   2       67.61       82.98      1.46 o 
   5  -6   2       22.59       24.35      1.06 o 
   6  -6   2       52.01       48.30      1.28 o 
   7  -6   2       60.60       57.50      1.61 o 
   8  -6   2        4.27        2.19      1.06 o 
   9  -6   2       25.36       25.97      1.14 o 
  -8  -5   2      208.65      194.93      3.16 o 
  -7  -5   2      150.83      144.52      1.99 o 
  -6  -5   2        1.51        1.53      0.38 o 
  -5  -5   2       67.42       71.75      1.20 o 
  -4  -5   2        2.20        2.35      0.60 o 
  -3  -5   2       20.08       18.92      0.54 o 
  -2  -5   2       28.26       34.95      1.29 o 
  -1  -5   2       28.32       20.63      0.50 o 
   0  -5   2      508.65      556.87      3.60 o 
   1  -5   2       59.17       61.65      0.77 o 
   2  -5   2      777.08      806.54      4.87 o 
   3  -5   2      138.32      150.10      1.86 o 
   4  -5   2      354.57      377.88      3.59 o 
   5  -5   2       11.72        9.27      0.53 o 
   6  -5   2        3.36        1.61      0.36 o 
   7  -5   2       27.35       28.58      1.00 o 
   8  -5   2       23.87       21.33      1.00 o 
   9  -5   2       89.46       93.87      2.10 o 
  -9  -4   2        5.01        5.23      0.54 o 
  -8  -4   2       42.14       39.52      1.07 o 
  -7  -4   2       43.66       44.93      1.04 o 
  -6  -4   2        6.33        6.51      0.42 o 
  -5  -4   2      172.27      183.30      1.96 o 
  -4  -4   2      683.40      711.26      4.78 o 
  -3  -4   2      199.32      211.42      1.88 o 
  -2  -4   2       24.47       26.79      0.54 o 
  -1  -4   2      401.88      407.55      2.75 o 
   0  -4   2      617.21      670.83      4.07 o 
   1  -4   2      249.63      240.17      2.21 o 
   2  -4   2     1428.63     1640.44      9.16 o 
   3  -4   2        0.29        0.86      0.21 o 
   4  -4   2       25.49       21.90      0.67 o 
   5  -4   2       26.97       27.56      1.06 o 
   6  -4   2        9.40        8.20      0.57 o 
   7  -4   2       79.15       81.71      1.71 o 
   8  -4   2      109.34      108.64      2.10 o 
   9  -4   2      108.62      118.79      2.35 o 
  -9  -3   2       33.89       35.41      1.31 o 
  -8  -3   2       66.83       68.94      1.33 o 
  -7  -3   2        5.22        5.29      0.42 o 
  -6  -3   2       15.35       16.85      0.62 o 
  -5  -3   2        7.49        7.41      0.41 o 
  -4  -3   2       57.73       62.52      0.94 o 
  -3  -3   2        0.91        1.71      0.17 o 
  -2  -3   2       38.63       36.07      0.58 o 
  -1  -3   2      392.83      390.19      3.31 o 
   0  -3   2       24.17       21.86      0.46 o 
   1  -3   2      577.20      571.36      4.70 o 
   2  -3   2      853.19      931.30      5.32 o 
   3  -3   2      400.49      415.78      5.28 o 
   4  -3   2        0.99        0.70      0.21 o 
   5  -3   2      180.16      169.83      2.13 o 
   6  -3   2      141.38      133.74      1.99 o 
   7  -3   2      154.04      153.61      2.35 o 
   8  -3   2      169.35      170.13      2.67 o 
   9  -3   2       55.44       59.52      1.64 o 
  10  -3   2      383.57      378.36      4.88 o 
  -9  -2   2       17.58       18.79      0.96 o 
  -8  -2   2       27.17       27.20      0.83 o 
  -7  -2   2       40.85       42.01      0.93 o 
  -6  -2   2       97.53      103.81      1.41 o 
  -5  -2   2        7.21        6.99      0.35 o 
  -4  -2   2     1345.81     1530.96      8.84 o 
  -3  -2   2      187.33      201.71      1.66 o 
  -2  -2   2       30.25       32.46      0.58 o 
  -1  -2   2     4859.26     4940.34     52.88 o 
   0  -2   2     5860.49     5834.02     27.98 o 
   1  -2   2     1212.53     1229.08     11.02 o 
   2  -2   2       86.94       78.86      0.61 o 
   3  -2   2       11.56       13.62      0.30 o 
   4  -2   2        7.77        5.16      0.23 o 
   5  -2   2       36.29       32.15      0.58 o 
   6  -2   2       36.48       45.84      1.14 o 
   7  -2   2      112.30      110.89      1.92 o 
   8  -2   2        0.00       -0.28      0.28 o 
   9  -2   2       58.63       60.00      1.64 o 
  10  -2   2        3.29        3.01      0.60 o 
 -10  -1   2        0.79        0.67      0.46 o 
  -9  -1   2        0.56        0.19      0.31 o 
  -8  -1   2        5.39        5.18      0.65 o 
  -7  -1   2      653.95      658.78      4.77 o 
  -6  -1   2      897.07      877.38      5.75 o 
  -5  -1   2       40.09       38.14      0.71 o 
  -4  -1   2     5802.50     6045.58     29.78 o 
  -3  -1   2      266.29      272.64      2.29 o 
  -2  -1   2    10033.08    10062.41     95.69 o 
  -1  -1   2     2129.39     2106.28     10.57 o 
   0  -1   2      329.03      330.70      2.55 o 
   1  -1   2      102.16      100.21      0.65 o 
   2  -1   2      183.07      157.80      1.02 o 
   3  -1   2      247.01      273.37      1.64 o 
   4  -1   2       16.32       14.21      0.36 o 
   5  -1   2        0.54        0.24      0.15 o 
   6  -1   2       61.39       51.28      0.93 o 
   7  -1   2       51.95       51.39      1.28 o 
   8  -1   2       12.13       12.79      0.78 o 
   9  -1   2        1.26        1.21      0.43 o 
  10  -1   2       20.33       21.82      1.10 o 
 -10   0   2       12.34       14.50      2.57 o 
  -9   0   2        0.14        0.93      0.39 o 
  -8   0   2      108.94      105.17      2.03 o 
  -7   0   2      409.96      402.89      5.84 o 
  -6   0   2      148.77      135.52      1.51 o 
  -5   0   2      184.49      184.18      1.37 o 
  -4   0   2       66.71       61.44      0.62 o 
  -3   0   2     3076.13     3091.63     18.95 o 
  -1   0   2      364.80      328.86      1.70 o 
   0   0   2     1469.04     1398.31     11.30 o 
   1   0   2      355.57      358.51      2.13 o 
   2   0   2      919.47      915.27      5.91 o 
   3   0   2       62.14       58.17      0.58 o 
   4   0   2       19.76       20.32      0.62 o 
   5   0   2        3.85        4.29      0.60 o 
   6   0   2        0.67        1.97      0.27 o 
   7   0   2      192.85      201.25      3.82 o 
   8   0   2       18.95       21.58      0.96 o 
   9   0   2        3.74        4.32      0.57 o 
 -10   1   2       98.46       90.93      2.17 o 
  -9   1   2       53.31       55.06      1.57 o 
  -8   1   2       45.46       45.37      1.31 o 
  -7   1   2       39.26       38.70      1.14 o 
  -6   1   2        0.06        0.11      0.13 o 
  -5   1   2       51.59       54.94      0.67 o 
  -4   1   2      882.63      949.75      4.79 o 
  -3   1   2      354.29      364.10      2.04 o 
  -2   1   2       23.87       32.80      0.46 o 
  -1   1   2      179.92      154.36      0.92 o 
   0   1   2     2496.64     2558.50     16.25 o 
   1   1   2      113.32      120.79      0.70 o 
   2   1   2      256.17      265.80      1.54 o 
   3   1   2       46.69       48.38      0.90 o 
   4   1   2       77.90       98.57      2.21 o 
   5   1   2      186.50      181.81      2.23 o 
   6   1   2      360.46      361.41      2.98 o 
   7   1   2       28.81       28.86      0.75 o 
   8   1   2      169.43      171.99      2.70 o 
   9   1   2      113.26      120.21      2.34 o 
 -10   2   2       14.93       16.09      1.21 o 
  -9   2   2       19.30       21.50      1.00 o 
  -8   2   2       66.41       66.18      1.60 o 
  -7   2   2      128.70      126.54      2.10 o 
  -6   2   2       60.51       62.80      0.99 o 
  -5   2   2        4.94        4.90      0.23 o 
  -4   2   2      601.19      688.91      4.24 o 
  -3   2   2       25.21       26.74      0.60 o 
  -2   2   2      315.09      291.12      1.67 o 
  -1   2   2      267.59      303.32      1.67 o 
   0   2   2     1844.77     1803.66     12.60 o 
   1   2   2      639.44      681.82      3.44 o 
   2   2   2     2213.09     2282.81     11.55 o 
   3   2   2      465.16      502.77      2.76 o 
   4   2   2      408.30      422.49      2.49 o 
   5   2   2       67.72       59.62      0.98 o 
   6   2   2       86.89       75.66      1.20 o 
   7   2   2       43.45       43.05      0.96 o 
   8   2   2       94.79       86.86      1.48 o 
   9   2   2       19.48       19.62      2.41 o 
 -10   3   2       96.15      108.16      3.87 o 
  -9   3   2       22.12       24.50      1.56 o 
  -8   3   2       46.95       49.06      1.35 o 
  -7   3   2       12.56       10.88      0.55 o 
  -6   3   2      281.14      296.03      3.07 o 
  -5   3   2      387.80      382.40      3.70 o 
  -4   3   2      797.02      845.06      5.09 o 
  -3   3   2       37.09       41.40      0.52 o 
  -2   3   2       74.16       65.95      0.63 o 
  -1   3   2      466.32      466.08      2.50 o 
   0   3   2      281.39      315.31      2.02 o 
   1   3   2      548.66      601.21      3.48 o 
   2   3   2      132.34      150.62      1.02 o 
   3   3   2     1057.70     1110.56      4.90 o 
   4   3   2       46.23       51.70      0.84 o 
   5   3   2       75.49       60.58      1.47 o 
   6   3   2      104.76       99.99      1.45 o 
   7   3   2       35.98       33.87      0.89 o 
   8   3   2        0.15        0.49      0.28 o 
   9   3   2       18.63       18.28      0.99 o 
  -9   4   2       15.10       13.84      0.85 o 
  -8   4   2       28.58       28.34      0.83 o 
  -7   4   2       98.70       98.68      1.44 o 
  -6   4   2       56.09       44.99      0.91 o 
  -5   4   2       16.43       20.94      0.74 o 
  -4   4   2        2.38        2.44      0.31 o 
  -3   4   2       17.19       18.49      0.37 o 
  -2   4   2      114.44      111.32      0.93 o 
  -1   4   2      789.42      842.09      4.63 o 
   0   4   2     1014.85     1121.58      6.11 o 
   1   4   2      123.39      119.91      1.00 o 
   2   4   2       28.64       32.40      0.48 o 
   3   4   2       77.01       82.89      0.71 o 
   4   4   2       29.30       30.02      0.69 o 
   5   4   2      142.28      135.73      1.64 o 
   6   4   2        4.57        3.53      0.47 o 
   7   4   2        0.35        0.39      0.26 o 
   8   4   2        1.52        1.30      0.38 o 
  -9   5   2       26.92       23.85      2.21 o 
  -8   5   2        0.00        0.06      0.25 o 
  -7   5   2       87.47       74.62      1.29 o 
  -6   5   2      139.59      105.98      1.75 o 
  -5   5   2        6.92        6.60      0.91 o 
  -4   5   2       43.66       44.52      0.99 o 
  -3   5   2      364.14      337.50      2.45 o 
  -2   5   2       13.62       12.80      0.33 o 
  -1   5   2        0.29        0.25      0.11 o 
   0   5   2        0.53        0.21      0.08 o 
   1   5   2        7.31        8.48      0.42 o 
   2   5   2        0.54        1.09      0.42 o 
   3   5   2      270.23      258.57      2.26 o 
   4   5   2       24.06       26.43      0.68 o 
   5   5   2        3.47        2.37      0.29 o 
   6   5   2       21.38       20.54      0.95 o 
   7   5   2        5.21        4.35      0.57 o 
   8   5   2        4.01        3.96      0.60 o 
  -9   6   2        0.30       -0.15      0.36 o 
  -8   6   2       22.31       20.20      1.28 o 
  -7   6   2       10.22       12.82      0.60 o 
  -6   6   2        0.02       -0.19      0.19 o 
  -5   6   2       64.74       62.76      1.93 o 
  -4   6   2        1.40        1.20      0.43 o 
  -3   6   2      915.60      887.97      5.66 o 
  -2   6   2      263.83      245.24      2.69 o 
  -1   6   2      717.06      668.15      3.73 o 
   0   6   2       65.28       73.38      0.82 o 
   1   6   2       37.64       35.48      0.57 o 
   2   6   2      127.53      126.00      1.47 o 
   3   6   2      690.89      677.68     14.69 o 
   4   6   2        0.10        0.15      0.28 o 
   5   6   2       69.93       70.20      1.64 o 
   6   6   2        2.37        2.24      0.50 o 
   7   6   2        0.05       -0.31      0.31 o 
  -8   7   2        7.07        6.79      0.65 o 
  -7   7   2        5.09        6.74      0.48 o 
  -6   7   2        6.30        5.55      0.44 o 
  -5   7   2       65.38       65.29      1.15 o 
  -4   7   2      322.86      308.98      2.73 o 
  -3   7   2     1652.04     1598.22      9.50 o 
  -2   7   2       70.72       68.24      1.25 o 
  -1   7   2      873.26      823.12      7.93 o 
   0   7   2      529.88      499.06      4.99 o 
   1   7   2      318.31      317.66      2.73 o 
   2   7   2        1.94        2.72      0.43 o 
   3   7   2        4.54        3.92      0.60 o 
   4   7   2        2.37        1.77      0.43 o 
   5   7   2        2.37        2.59      0.50 o 
   6   7   2        1.44        0.65      0.75 o 
  -8   8   2       11.04       12.00      0.84 o 
  -7   8   2       11.68       11.18      1.11 o 
  -6   8   2      129.73      125.47      2.77 o 
  -5   8   2      118.73      116.00      2.72 o 
  -4   8   2        0.01        0.00      0.40 o 
  -3   8   2       40.36       40.62      1.61 o 
  -2   8   2        1.32        1.46      0.36 o 
  -1   8   2       17.51       16.48      0.58 o 
   0   8   2        0.42        0.62      0.25 o 
   1   8   2      460.90      450.50      3.62 o 
   2   8   2        4.26        3.63      0.50 o 
   3   8   2       19.53       18.33      0.89 o 
   4   8   2       10.92       10.92      0.78 o 
   5   8   2       14.95       16.45      1.26 o 
  -7   9   2       12.72       16.62      0.92 o 
  -6   9   2       75.91       79.55      1.96 o 
  -5   9   2        1.66        3.36      0.53 o 
  -4   9   2        0.05        0.05      0.28 o 
  -3   9   2       34.32       33.05      1.26 o 
  -2   9   2       10.89       10.82      0.67 o 
  -1   9   2       67.26       61.07      1.15 o 
   0   9   2       48.82       41.89      1.41 o 
   1   9   2       16.86       15.82      0.82 o 
   2   9   2        1.25        1.33      0.65 o 
   3   9   2       26.17       25.99      1.36 o 
   4   9   2       22.61       22.83      1.41 o 
  -6  10   2      148.45      161.57      3.47 o 
  -5  10   2        9.07       15.26      1.01 o 
  -4  10   2        0.48        0.28      0.31 o 
  -3  10   2       12.80       12.18      1.21 o 
  -2  10   2        0.19       -0.07      0.31 o 
  -1  10   2       59.79       57.22      1.49 o 
   0  10   2        0.95        1.94      0.43 o 
   1  10   2        1.51        2.17      0.46 o 
   2  10   2       53.19       54.18      1.56 o 
   3  10   2       21.23       23.47      1.10 o 
  -4  11   2       26.43       26.50      1.17 o 
  -3  11   2       24.47       27.15      1.17 o 
  -2  11   2        9.61        9.29      0.74 o 
  -1  11   2       51.10       55.05      1.71 o 
   0  11   2        0.15        0.70      0.60 o 
   1  11   2        9.60       10.33      0.80 o 
  -2 -11   3       13.28       17.51      1.41 o 
  -1 -11   3        0.33        0.60      0.50 o 
  -4 -10   3      169.01      173.17      4.23 o 
  -3 -10   3      104.46      107.47      3.12 o 
  -2 -10   3       13.03       11.72      0.71 o 
  -1 -10   3       28.86       30.69      1.07 o 
   0 -10   3        0.53        0.13      0.27 o 
   1 -10   3       15.33       13.29      0.71 o 
   2 -10   3      258.65      249.20      3.17 o 
   3 -10   3       79.58       85.02      1.74 o 
   4 -10   3       17.86       20.09      1.01 o 
   5 -10   3        5.36        8.40      0.64 o 
   6 -10   3       15.49       18.01      0.96 o 
  -5  -9   3       40.90       37.94      1.31 o 
  -4  -9   3      225.38      221.45      4.05 o 
  -3  -9   3      138.25      136.82      1.85 o 
  -2  -9   3        8.57        7.87      0.48 o 
  -1  -9   3       97.89       96.76      1.41 o 
   0  -9   3       48.15       44.56      0.91 o 
   1  -9   3       43.06       36.23      1.06 o 
   2  -9   3       28.93       20.84      1.06 o 
   3  -9   3       14.29       11.29      0.64 o 
   4  -9   3       22.62       25.80      0.96 o 
   5  -9   3       41.11       38.84      1.21 o 
   6  -9   3        4.67        4.71      0.53 o 
   7  -9   3       27.69       29.48      1.14 o 
  -6  -8   3      137.54      140.77      2.09 o 
  -5  -8   3      185.78      182.64      2.30 o 
  -4  -8   3      169.91      171.53      2.13 o 
  -3  -8   3        3.53        3.69      0.59 o 
  -2  -8   3        5.21        4.86      0.40 o 
  -1  -8   3       59.98       57.76      0.88 o 
   0  -8   3        7.13        7.13      0.41 o 
   1  -8   3        2.22        2.58      0.35 o 
   2  -8   3       81.04       53.73      1.56 o 
   3  -8   3      118.29      101.64      1.71 o 
   4  -8   3       83.62       62.96      1.39 o 
   5  -8   3       52.53       47.66      1.24 o 
   6  -8   3       36.41       32.18      1.07 o 
   7  -8   3        0.12       -0.02      0.31 o 
   8  -8   3        0.00        0.00      0.36 o 
  -7  -7   3        5.47        5.67      0.77 o 
  -6  -7   3        0.47        0.33      0.27 o 
  -5  -7   3        5.95        5.56      0.44 o 
  -4  -7   3       92.93       97.29      1.49 o 
  -3  -7   3        7.75        7.56      0.52 o 
  -2  -7   3        0.29        1.08      0.68 o 
  -1  -7   3      148.05      152.25      1.65 o 
   0  -7   3      148.41      149.98      1.77 o 
   1  -7   3        6.92        5.74      0.33 o 
   2  -7   3        8.59        8.75      0.38 o 
   3  -7   3       35.13       29.89      0.85 o 
   4  -7   3       84.45       59.33      1.31 o 
   5  -7   3        0.69        0.70      0.30 o 
   6  -7   3       14.50       14.47      1.11 o 
   7  -7   3        7.66        6.62      0.60 o 
   8  -7   3       38.68       39.10      1.35 o 
  -8  -6   3        3.28        2.54      0.42 o 
  -7  -6   3       42.30       41.06      1.08 o 
  -6  -6   3       48.08       48.45      1.10 o 
  -5  -6   3       40.42       42.59      0.99 o 
  -4  -6   3       18.45       19.52      0.73 o 
  -3  -6   3      195.35      192.77      1.95 o 
  -2  -6   3       22.91       27.13      0.70 o 
  -1  -6   3       20.03       19.30      0.52 o 
   0  -6   3       89.48       83.70      1.05 o 
   1  -6   3       31.34       26.99      0.56 o 
   2  -6   3        9.52        9.63      0.34 o 
   3  -6   3       11.71       15.00      0.60 o 
   4  -6   3      169.96      159.88      2.10 o 
   5  -6   3       29.02       25.51      0.85 o 
   6  -6   3        1.05        0.35      0.28 o 
   7  -6   3       87.55       90.38      1.81 o 
   8  -6   3       83.55       92.08      1.99 o 
   9  -6   3       11.62       15.04      0.92 o 
  -8  -5   3       33.50       33.70      1.03 o 
  -7  -5   3        4.64        4.28      0.44 o 
  -6  -5   3       84.12       80.38      1.35 o 
  -5  -5   3        0.97        1.17      0.29 o 
  -4  -5   3       31.36       29.61      0.70 o 
  -3  -5   3       49.74       50.55      0.87 o 
  -2  -5   3      996.12     1032.43      7.76 o 
  -1  -5   3        0.68        0.89      0.17 o 
   0  -5   3      353.22      419.44      4.09 o 
   1  -5   3      473.55      476.16      2.70 o 
   2  -5   3      315.23      321.79      2.56 o 
   3  -5   3      296.32      315.78      3.87 o 
   4  -5   3        1.17        2.32      0.28 o 
   5  -5   3       47.05       51.77      1.51 o 
   6  -5   3       29.33       32.06      1.00 o 
   7  -5   3       16.75       18.55      1.61 o 
   8  -5   3      127.68      130.81      2.35 o 
   9  -5   3        9.15        7.97      0.71 o 
  -9  -4   3       49.25       52.90      1.29 o 
  -8  -4   3        0.42        0.69      0.29 o 
  -7  -4   3       64.06       65.46      1.86 o 
  -6  -4   3        1.46        1.70      0.40 o 
  -5  -4   3       18.54       16.51      0.68 o 
  -4  -4   3       24.93       28.41      0.68 o 
  -3  -4   3      156.12      167.46      1.62 o 
  -2  -4   3       62.04       63.76      0.85 o 
  -1  -4   3        0.08        1.05      0.18 o 
   0  -4   3      974.24     1094.63      6.25 o 
   1  -4   3       12.82       14.39      0.33 o 
   2  -4   3       69.25       77.94      0.80 o 
   3  -4   3       10.49       12.37      0.52 o 
   4  -4   3      151.64      136.94      1.77 o 
   5  -4   3        7.64        8.35      0.50 o 
   6  -4   3      119.35      118.63      1.92 o 
   7  -4   3        8.03        7.97      0.64 o 
   8  -4   3      496.59      511.29      5.37 o 
   9  -4   3       49.05       52.86      2.06 o 
  -9  -3   3        5.96        8.64      0.74 o 
  -8  -3   3       89.78       91.01      1.62 o 
  -7  -3   3       22.70       22.64      0.83 o 
  -6  -3   3      236.71      246.39      2.42 o 
  -5  -3   3        2.24        2.48      0.32 o 
  -4  -3   3      176.64      169.21      1.66 o 
  -3  -3   3       50.89       59.65      3.65 o 
  -2  -3   3       22.93       19.52      0.33 o 
  -1  -3   3      115.56      113.63      0.84 o 
   0  -3   3      286.31      301.29      1.72 o 
   1  -3   3      456.57      443.75      2.39 o 
   2  -3   3      200.04      178.32      1.18 o 
   3  -3   3      920.07      945.97      4.76 o 
   4  -3   3      180.23      187.36      1.50 o 
   5  -3   3      615.93      582.03      5.05 o 
   6  -3   3      851.70      821.98      6.87 o 
   7  -3   3       28.04       29.03      1.00 o 
   8  -3   3      367.65      369.09      4.27 o 
   9  -3   3       67.38       61.71      1.67 o 
  -9  -2   3        4.78        4.56      1.11 o 
  -8  -2   3       15.40       14.16      0.78 o 
  -7  -2   3       20.28       20.16      0.69 o 
  -6  -2   3      875.01      928.62      6.12 o 
  -5  -2   3       17.60       16.58      0.52 o 
  -4  -2   3     1204.63     1306.13      7.71 o 
  -3  -2   3        5.66        7.94      0.21 o 
  -2  -2   3       80.92       92.33      2.47 o 
  -1  -2   3     6949.98     7003.76     38.66 o 
   1  -2   3      349.59      326.59      1.78 o 
   2  -2   3       30.31       36.80      0.41 o 
   3  -2   3      312.96      333.73      1.97 o 
   4  -2   3      109.71      109.90      0.96 o 
   5  -2   3       11.03        8.94      0.35 o 
   6  -2   3      197.34      190.04      3.62 o 
   7  -2   3        2.41        2.55      0.43 o 
   8  -2   3        0.16       -0.25      0.28 o 
   9  -2   3       11.90        9.74      0.74 o 
  -9  -1   3       16.02       16.69      0.96 o 
  -8  -1   3        1.73        2.35      0.50 o 
  -7  -1   3      379.22      378.22      5.00 o 
  -6  -1   3     1260.48     1268.37      6.71 o 
  -5  -1   3        9.81       10.54      0.41 o 
  -4  -1   3     2126.10     2367.95     17.53 o 
  -3  -1   3      355.07      368.35      1.81 o 
  -2  -1   3      716.84      688.36      3.04 o 
  -1  -1   3     1692.97     1719.86      8.76 o 
   0  -1   3     3948.47     3886.72     60.48 o 
   1  -1   3       36.28       32.05      0.34 o 
   2  -1   3      493.18      519.56      2.70 o 
   3  -1   3      588.91      627.94      3.29 o 
   4  -1   3      857.63      902.06      4.66 o 
   5  -1   3       44.36       41.81      0.62 o 
   6  -1   3      195.86      198.70      1.93 o 
   7  -1   3       58.91       57.83      1.39 o 
   8  -1   3        4.49        5.35      0.57 o 
   9  -1   3       13.24       16.75      0.92 o 
 -10   0   3       31.50       31.01      1.91 o 
  -9   0   3       22.32       21.49      1.03 o 
  -8   0   3       22.18       22.21      0.96 o 
  -7   0   3      164.45      155.38      2.31 o 
  -6   0   3      222.66      225.76      2.10 o 
  -5   0   3        3.05        2.75      0.19 o 
  -4   0   3     1068.81     1161.07      6.27 o 
  -3   0   3       22.34       17.25      0.32 o 
  -2   0   3     1571.05     1600.48      7.94 o 
  -1   0   3       70.09       64.34      0.50 o 
   0   0   3      898.57      875.76      4.30 o 
   1   0   3       10.33        8.06      0.20 o 
   2   0   3      801.20      852.26      4.90 o 
   3   0   3      713.52      768.21      4.73 o 
   4   0   3      277.96      298.09      1.91 o 
   5   0   3      383.68      434.65      2.66 o 
   6   0   3      597.32      615.96      4.35 o 
   7   0   3       11.72       11.44      0.67 o 
   8   0   3       50.15       55.34      1.46 o 
   9   0   3       14.98       16.51      0.96 o 
 -10   1   3        7.27        5.28      0.64 o 
  -9   1   3        1.30        1.11      0.43 o 
  -8   1   3        4.12        4.51      0.50 o 
  -7   1   3        9.59        8.81      1.06 o 
  -6   1   3       10.16       12.86      0.39 o 
  -5   1   3        2.39        3.39      0.26 o 
  -4   1   3      135.59      137.87      1.08 o 
  -3   1   3     1136.29     1231.78      5.98 o 
  -2   1   3      523.74      512.16      2.67 o 
  -1   1   3        3.13        1.37      0.23 o 
   0   1   3       35.97       26.97      0.35 o 
   1   1   3       18.96       16.27      0.21 o 
   2   1   3        2.25        2.84      0.15 o 
   3   1   3      439.72      475.96      3.43 o 
   4   1   3      172.78      168.87      1.30 o 
   5   1   3      108.05      112.96      1.76 o 
   6   1   3      196.17      192.34      1.99 o 
   7   1   3       26.86       31.22      0.82 o 
   8   1   3        5.26        5.35      0.57 o 
   9   1   3        0.98        0.91      0.39 o 
 -10   2   3       17.96       16.61      1.00 o 
  -9   2   3       82.73       86.86      1.96 o 
  -8   2   3      292.34      295.94      3.66 o 
  -7   2   3       15.01       14.24      0.71 o 
  -6   2   3       32.74       30.45      0.68 o 
  -5   2   3       46.07       54.43      0.67 o 
  -4   2   3        0.10       -0.16      0.16 o 
  -3   2   3      782.16      838.79      4.27 o 
  -2   2   3        4.95        3.79      0.30 o 
  -1   2   3       75.86       82.12      0.64 o 
   0   2   3     4075.06     4191.22     24.27 o 
   1   2   3      366.66      356.90      1.77 o 
   2   2   3       32.13       31.58      0.47 o 
   3   2   3       65.65       74.47      0.73 o 
   4   2   3        0.22        0.10      0.15 o 
   5   2   3       64.87       64.32      1.04 o 
   6   2   3       57.76       44.37      0.93 o 
   7   2   3       45.13       41.08      0.96 o 
   8   2   3        0.00       -0.19      0.25 o 
   9   2   3       12.61       14.35      0.89 o 
 -10   3   3        5.74        7.58      0.74 o 
  -9   3   3       17.22       18.98      0.96 o 
  -8   3   3      158.68      157.06      2.53 o 
  -7   3   3       10.13        6.04      0.40 o 
  -6   3   3      499.51      507.92      3.75 o 
  -5   3   3      108.97       99.39      1.23 o 
  -4   3   3      135.60      124.99      1.05 o 
  -3   3   3        6.78        7.17      0.44 o 
  -2   3   3      143.50      137.75      1.31 o 
  -1   3   3       25.18       28.49      0.36 o 
   0   3   3        5.22        3.23      0.29 o 
   1   3   3     1946.28     2132.15     12.55 o 
   2   3   3      259.93      303.90      1.65 o 
   3   3   3        0.99        1.82      0.13 o 
   4   3   3       97.66       98.08      1.23 o 
   5   3   3       14.32       10.06      0.44 o 
   6   3   3       98.92       84.73      1.33 o 
   7   3   3       14.89       14.28      0.64 o 
   8   3   3        4.37        3.93      0.42 o 
  -9   4   3       16.98       15.98      0.89 o 
  -8   4   3        1.07        0.74      0.35 o 
  -7   4   3      170.30      170.02      3.52 o 
  -6   4   3      106.73       82.57      1.23 o 
  -5   4   3        9.40        6.83      0.37 o 
  -4   4   3      196.38      183.93      2.39 o 
  -3   4   3      106.00      101.33      0.91 o 
  -2   4   3        0.72        2.39      0.19 o 
  -1   4   3       14.16       20.16      0.39 o 
   0   4   3      395.33      436.19      2.47 o 
   1   4   3       59.43       46.53      0.54 o 
   2   4   3      150.24      168.00      1.21 o 
   3   4   3       86.88      105.58      0.98 o 
   4   4   3        1.76        2.96      0.30 o 
   5   4   3        1.34        1.38      0.27 o 
   6   4   3       31.87       31.06      0.84 o 
   7   4   3       38.28       43.38      1.04 o 
   8   4   3        3.86        4.26      0.60 o 
  -9   5   3        3.11        3.67      0.57 o 
  -8   5   3       17.74       14.50      0.63 o 
  -7   5   3        5.86        3.48      0.37 o 
  -6   5   3        4.00        8.88      0.48 o 
  -5   5   3      369.79      354.29      2.93 o 
  -4   5   3      519.51      501.81      4.33 o 
  -3   5   3      195.81      189.22      1.43 o 
  -2   5   3      167.97      161.89      1.27 o 
  -1   5   3      695.94      657.12      3.69 o 
   0   5   3      130.80      127.90      1.04 o 
   1   5   3       22.91       17.80      0.36 o 
   2   5   3       10.49        8.98      0.32 o 
   3   5   3      721.34      696.95      5.35 o 
   4   5   3       16.94       15.98      1.76 o 
   5   5   3       33.03       34.99      1.14 o 
   6   5   3      139.21      139.86      3.02 o 
   7   5   3        0.91        0.70      0.43 o 
   8   5   3        2.93        2.22      0.60 o 
  -9   6   3        2.84        3.03      0.65 o 
  -8   6   3        5.51        5.07      0.46 o 
  -7   6   3       33.24       34.26      0.91 o 
  -6   6   3       11.14        9.90      0.50 o 
  -5   6   3        1.45        2.09      0.37 o 
  -4   6   3      344.71      335.34      2.81 o 
  -3   6   3      332.87      318.68      2.59 o 
  -2   6   3      325.69      313.09      2.58 o 
  -1   6   3      184.73      185.30      1.83 o 
   0   6   3      358.85      352.40      2.82 o 
   1   6   3        7.11        8.59      0.42 o 
   2   6   3       86.68       87.74      1.21 o 
   3   6   3     1391.08     1365.81     10.64 o 
   4   6   3       77.87       75.83      1.67 o 
   5   6   3        0.68        0.25      0.36 o 
   6   6   3       11.85       11.67      0.78 o 
   7   6   3        3.09        3.43      0.60 o 
  -8   7   3        1.20        0.75      0.31 o 
  -7   7   3        2.00        1.53      0.31 o 
  -6   7   3        1.31        1.06      0.36 o 
  -5   7   3       28.45       29.09      2.21 o 
  -4   7   3       45.42       43.81      1.17 o 
  -3   7   3     2013.95     1946.67     14.08 o 
  -2   7   3      349.94      337.34      2.83 o 
  -1   7   3      664.64      639.14      4.50 o 
   0   7   3       14.33       12.38      0.50 o 
   1   7   3        4.42        3.93      0.34 o 
   2   7   3        5.86        5.14      0.55 o 
   3   7   3        4.30        4.68      0.50 o 
   4   7   3        1.90        2.13      0.43 o 
   5   7   3       10.35       10.91      1.61 o 
   6   7   3        2.23        1.39      0.46 o 
  -8   8   3        0.19        0.46      0.55 o 
  -7   8   3       31.30       38.48      1.35 o 
  -6   8   3       27.16       27.59      1.07 o 
  -5   8   3       17.53       17.33      0.89 o 
  -4   8   3       21.89       23.31      0.96 o 
  -3   8   3        7.38        5.78      0.53 o 
  -2   8   3        1.41        1.91      0.39 o 
  -1   8   3      151.31      141.08      2.02 o 
   0   8   3        4.04        5.26      0.44 o 
   1   8   3       21.45       21.25      0.79 o 
   2   8   3        0.23        0.23      0.31 o 
   3   8   3       42.25       41.74      1.31 o 
   4   8   3       34.19       32.98      1.24 o 
   5   8   3       15.05       18.55      1.61 o 
  -7   9   3       35.50       35.72      2.11 o 
  -6   9   3        0.01       -0.05      0.36 o 
  -5   9   3        8.60        9.77      0.74 o 
  -4   9   3        1.55        0.96      0.50 o 
  -3   9   3       16.60       16.50      0.91 o 
  -2   9   3        9.65        9.57      0.67 o 
  -1   9   3        0.26        0.03      0.23 o 
   0   9   3      152.96      138.87      1.86 o 
   1   9   3      238.38      238.90      5.58 o 
   2   9   3        0.00       -0.28      0.28 o 
   3   9   3       30.86       31.76      1.21 o 
   4   9   3        0.24       -0.01      0.65 o 
  -5  10   3      201.93      213.83      4.18 o 
  -4  10   3        0.26        0.25      0.36 o 
  -3  10   3        4.49        4.41      0.60 o 
  -2  10   3        3.68        4.34      0.53 o 
  -1  10   3       16.23       16.72      0.89 o 
   0  10   3        9.96       10.20      0.74 o 
   1  10   3       13.27       13.53      1.81 o 
   2  10   3        4.41        4.02      0.60 o 
  -3  11   3       65.43       67.10      3.02 o 
  -2  11   3       83.03       90.13      2.09 o 
  -1  11   3        0.87        1.66      0.50 o 
   0  11   3       25.21       22.94      1.61 o 
  -2 -11   4        0.69        0.91      0.60 o 
  -1 -11   4        1.00        0.60      0.50 o 
   2 -11   4      208.06      218.76      4.33 o 
   3 -11   4      212.41      219.96      4.43 o 
   4 -11   4        7.20        8.15      1.01 o 
   5 -11   4       80.77       87.44      2.82 o 
  -4 -10   4       18.54       17.31      1.41 o 
  -3 -10   4       27.11       25.47      1.03 o 
  -2 -10   4       21.16       21.32      0.89 o 
  -1 -10   4        1.87        1.54      0.36 o 
   0 -10   4        1.51        2.52      0.43 o 
   1 -10   4        1.19        1.83      0.36 o 
   2 -10   4      171.86      165.43      3.52 o 
   3 -10   4       64.62       58.46      2.01 o 
   4 -10   4       34.21       37.03      1.71 o 
   5 -10   4       11.16        9.36      1.01 o 
   6 -10   4        1.73        3.12      0.80 o 
  -5  -9   4        4.05        3.35      0.75 o 
  -4  -9   4       31.25       31.05      1.13 o 
  -3  -9   4        5.57        5.88      0.57 o 
  -2  -9   4        5.88        5.36      0.41 o 
  -1  -9   4       35.17       34.81      0.83 o 
   0  -9   4       92.62       75.18      1.22 o 
   1  -9   4       48.40       39.03      1.16 o 
   2  -9   4       20.24       13.29      0.64 o 
   3  -9   4       18.79       19.74      1.26 o 
   4  -9   4       34.75       33.73      1.10 o 
   5  -9   4        9.72        9.66      0.64 o 
   6  -9   4       34.97       31.11      1.14 o 
   7  -9   4        0.00        0.80      0.60 o 
  -6  -8   4        7.19        7.20      0.84 o 
  -5  -8   4       21.29       18.90      0.77 o 
  -4  -8   4        0.00       -0.24      0.25 o 
  -3  -8   4        0.49        0.64      0.25 o 
  -2  -8   4       36.86       35.52      0.81 o 
  -1  -8   4       16.15       16.16      0.56 o 
   0  -8   4       82.62       88.70      1.24 o 
   1  -8   4       31.22       23.21      0.60 o 
   2  -8   4      398.64      323.98      3.41 o 
   3  -8   4      146.09      139.24      2.06 o 
   4  -8   4       71.20       65.41      1.42 o 
   5  -8   4        1.69        1.24      0.50 o 
   6  -8   4       62.89       58.26      1.46 o 
   7  -8   4        9.99        8.43      0.67 o 
   8  -8   4       60.41       61.15      1.67 o 
  -7  -7   4        5.68        5.87      0.50 o 
  -6  -7   4       23.22       25.13      1.38 o 
  -5  -7   4        0.00        0.03      0.32 o 
  -4  -7   4      102.47      107.33      1.55 o 
  -3  -7   4       43.35       43.44      0.91 o 
  -2  -7   4       57.14       56.57      0.98 o 
  -1  -7   4       29.72       30.24      0.68 o 
   0  -7   4      245.67      262.75      3.04 o 
   1  -7   4        1.11        1.32      0.19 o 
   2  -7   4      402.13      371.65      2.88 o 
   3  -7   4       94.40       96.77      1.56 o 
   4  -7   4      517.69      464.72      4.44 o 
   5  -7   4       42.43       37.97      3.27 o 
   6  -7   4        1.01        0.89      0.55 o 
   7  -7   4       30.79       30.72      1.56 o 
   8  -7   4        0.83        1.11      0.43 o 
  -8  -6   4       10.09       11.76      1.12 o 
  -7  -6   4       14.75       14.23      0.70 o 
  -6  -6   4       56.32       52.04      1.14 o 
  -5  -6   4       26.51       28.38      0.81 o 
  -4  -6   4      568.14      583.34      4.35 o 
  -3  -6   4       22.56       18.48      0.58 o 
  -2  -6   4      124.35      136.83      1.52 o 
  -1  -6   4       82.68       84.85      1.06 o 
   0  -6   4      362.88      367.66      2.71 o 
   1  -6   4       62.42       61.10      0.91 o 
   2  -6   4       37.95       29.59      0.59 o 
   3  -6   4      141.03      143.87      2.92 o 
   4  -6   4       74.46       78.99      1.42 o 
   5  -6   4        3.87        4.33      0.43 o 
   6  -6   4        1.06        0.80      0.28 o 
   7  -6   4        0.33       -0.16      0.40 o 
   8  -6   4       19.74       23.07      1.36 o 
   9  -6   4       33.40       39.12      1.39 o 
  -8  -5   4       27.36       27.25      0.95 o 
  -7  -5   4       16.05       15.44      0.87 o 
  -6  -5   4       87.30       84.44      1.41 o 
  -5  -5   4        8.83       10.91      0.52 o 
  -4  -5   4        7.45        6.11      0.42 o 
  -3  -5   4      214.65      224.04      2.07 o 
  -2  -5   4      764.80      830.44      5.22 o 
  -1  -5   4      633.17      647.49      4.16 o 
   0  -5   4       24.57       22.52      1.09 o 
   1  -5   4       26.46       24.36      0.64 o 
   2  -5   4      163.60      190.62      1.61 o 
   3  -5   4      159.48      178.44      1.53 o 
   4  -5   4       17.42       19.92      1.26 o 
   5  -5   4       27.28       23.68      0.82 o 
   6  -5   4      447.05      448.91      4.51 o 
   7  -5   4       16.62       14.22      1.36 o 
   8  -5   4       95.81      100.72      2.82 o 
   9  -5   4       35.12       35.73      1.31 o 
  -9  -4   4       24.13       25.44      1.84 o 
  -8  -4   4        2.48        2.50      0.34 o 
  -7  -4   4      296.59      290.81      2.94 o 
  -6  -4   4        1.61        1.98      0.29 o 
  -5  -4   4       22.72       24.72      0.68 o 
  -4  -4   4       31.25       36.57      0.73 o 
  -3  -4   4      238.59      251.73      2.14 o 
  -2  -4   4      602.91      670.11      3.59 o 
  -1  -4   4      178.59      192.69      1.33 o 
   0  -4   4      373.72      414.56      2.35 o 
   1  -4   4      346.27      348.58      2.54 o 
   2  -4   4      384.92      371.85      2.19 o 
   3  -4   4       41.20       41.06      0.55 o 
   4  -4   4        7.97        5.64      0.39 o 
   5  -4   4        5.59        5.46      0.43 o 
   6  -4   4      843.14      835.03      7.01 o 
   7  -4   4       40.18       40.72      2.62 o 
   8  -4   4      452.81      451.88      5.08 o 
   9  -4   4      196.55      204.25      3.20 o 
  -9  -3   4      120.70      120.97      3.82 o 
  -8  -3   4      128.83      120.71      1.82 o 
  -7  -3   4      108.91      107.79      1.36 o 
  -6  -3   4      102.99      104.43      1.47 o 
  -5  -3   4       80.96       84.66      1.37 o 
  -4  -3   4       49.86       52.39      0.85 o 
  -3  -3   4      103.45      105.20      0.90 o 
  -2  -3   4      193.85      219.49      1.48 o 
  -1  -3   4      368.01      387.97      2.16 o 
   0  -3   4       27.42       28.46      0.39 o 
   1  -3   4       50.09       57.84      0.56 o 
   2  -3   4       38.61       38.91      0.49 o 
   3  -3   4      189.52      186.43      1.31 o 
   4  -3   4        1.13        1.41      0.26 o 
   5  -3   4      651.20      617.62      5.26 o 
   6  -3   4     1092.66     1072.62      8.50 o 
   7  -3   4       20.05       19.93      0.85 o 
   8  -3   4      301.22      299.89      4.98 o 
   9  -3   4       99.11       99.22      2.13 o 
  -9  -2   4        5.21        5.85      0.70 o 
  -8  -2   4      428.29      424.12      4.11 o 
  -7  -2   4      296.13      294.00      6.18 o 
  -6  -2   4     1612.66     1730.84     10.34 o 
  -5  -2   4        2.15        2.41      0.50 o 
  -4  -2   4      191.53      188.74      1.34 o 
  -3  -2   4      287.84      280.39      1.75 o 
  -2  -2   4       84.14       96.01      0.88 o 
  -1  -2   4     1048.37     1077.33     12.61 o 
   0  -2   4     1878.02     1965.01     15.97 o 
   1  -2   4       73.79       91.73      0.71 o 
   2  -2   4        0.68        2.57      0.13 o 
   3  -2   4        0.84        1.16      0.12 o 
   4  -2   4       86.87       82.96      0.85 o 
   5  -2   4       60.38       59.88      0.75 o 
   6  -2   4       10.25       11.14      0.64 o 
   7  -2   4      129.70      137.37      2.21 o 
   8  -2   4       33.12       36.15      1.21 o 
   9  -2   4       12.92       14.85      0.89 o 
  -9  -1   4       24.55       26.90      1.46 o 
  -8  -1   4      116.57      116.63      2.13 o 
  -7  -1   4       68.24       71.87      1.25 o 
  -6  -1   4      435.54      460.59      3.52 o 
  -5  -1   4      395.47      413.43      4.18 o 
  -4  -1   4     1904.32     2109.53     15.81 o 
  -3  -1   4       39.17       37.34      0.41 o 
  -2  -1   4       94.07       84.68      0.76 o 
  -1  -1   4       21.70       15.72      0.26 o 
   0  -1   4       13.62       13.58      0.31 o 
   1  -1   4       12.38       12.10      0.44 o 
   2  -1   4     1605.02     1658.25      9.56 o 
   3  -1   4      457.02      498.28      2.77 o 
   4  -1   4      288.07      344.00      2.22 o 
   5  -1   4        0.25        0.84      0.17 o 
   6  -1   4      378.87      372.05      2.98 o 
   7  -1   4        0.06        0.25      0.50 o 
   8  -1   4       13.17       13.23      0.80 o 
   9  -1   4       23.23       30.77      1.31 o 
 -10   0   4        7.22        5.47      0.80 o 
  -9   0   4        0.16        0.49      0.39 o 
  -8   0   4        0.01       -0.25      0.31 o 
  -7   0   4        9.76        8.96      0.60 o 
  -6   0   4      126.19      127.19      1.50 o 
  -5   0   4       59.44       54.45      0.69 o 
  -4   0   4        3.04        4.06      0.30 o 
  -3   0   4        1.30        2.39      0.15 o 
  -2   0   4       11.92       18.62      0.28 o 
  -1   0   4       26.78       25.12      0.55 o 
   0   0   4     1894.25     1916.84     10.38 o 
   1   0   4      240.99      255.38      1.48 o 
   2   0   4       17.79       21.77      0.58 o 
   3   0   4     1613.80     1713.03      8.42 o 
   4   0   4      122.39      136.27      1.16 o 
   5   0   4       12.92       18.72      0.43 o 
   6   0   4      157.93      162.96      1.77 o 
   7   0   4       28.53       23.15      0.92 o 
   8   0   4        0.10        0.05      0.28 o 
   9   0   4        3.14        5.12      0.60 o 
 -10   1   4      256.87      263.89      3.88 o 
  -9   1   4        3.99        4.88      0.57 o 
  -8   1   4       13.78       13.11      0.96 o 
  -7   1   4        0.03        0.73      0.60 o 
  -6   1   4       21.90       20.01      0.48 o 
  -5   1   4      257.50      270.55      1.88 o 
  -4   1   4      116.30      112.40      1.00 o 
  -3   1   4      694.17      758.41      3.92 o 
  -2   1   4      685.25      692.77      3.53 o 
  -1   1   4       12.70       13.73      0.31 o 
   0   1   4     1545.46     1497.35      8.78 o 
   1   1   4      113.73      110.39      0.82 o 
   2   1   4      260.61      254.80      1.60 o 
   3   1   4      277.36      296.66      2.75 o 
   4   1   4      605.21      628.46      3.51 o 
   5   1   4      117.84       97.59      1.32 o 
   6   1   4        0.04        0.15      0.19 o 
   7   1   4      373.79      365.26      3.22 o 
   8   1   4       12.95       11.95      1.01 o 
   9   1   4       25.58       29.45      2.47 o 
 -10   2   4       22.28       18.53      2.47 o 
  -9   2   4       11.70        8.87      0.75 o 
  -8   2   4      230.25      219.67      3.06 o 
  -7   2   4        3.81        3.43      0.43 o 
  -6   2   4       32.38       30.23      0.77 o 
  -5   2   4       42.97       50.29      0.83 o 
  -4   2   4       75.39       73.20      0.80 o 
  -3   2   4      314.36      332.66      2.02 o 
  -2   2   4      231.41      269.72      1.65 o 
  -1   2   4     5826.43     6115.62     55.64 o 
   0   2   4       72.33      106.29      1.03 o 
   1   2   4     1575.32     1666.12      9.19 o 
   2   2   4      237.41      234.99      1.36 o 
   3   2   4       26.81       31.83      0.50 o 
   4   2   4        7.50        7.94      0.30 o 
   5   2   4        0.28        0.05      0.25 o 
   6   2   4      103.49       80.18      1.27 o 
   7   2   4      267.51      250.96      2.57 o 
   8   2   4       35.79       35.64      0.96 o 
   9   2   4        0.15        0.75      0.65 o 
  -9   3   4       99.17       97.63      2.06 o 
  -8   3   4       22.89       19.40      0.89 o 
  -7   3   4      368.80      319.30      2.85 o 
  -6   3   4       18.38       15.37      0.52 o 
  -5   3   4       15.46       11.29      0.44 o 
  -4   3   4      369.35      360.05      2.80 o 
  -3   3   4        5.16        6.75      0.24 o 
  -2   3   4       38.97       42.92      0.52 o 
  -1   3   4      111.21       88.36      0.98 o 
   0   3   4      454.72      507.77      3.35 o 
   1   3   4      294.35      343.50      2.53 o 
   2   3   4      119.55      119.40      0.89 o 
   3   3   4       11.72       13.20      0.30 o 
   4   3   4       18.07       16.40      0.52 o 
   5   3   4       27.48       30.54      0.75 o 
   6   3   4       26.91       21.55      0.69 o 
   7   3   4        9.37        9.52      0.54 o 
   8   3   4       10.12        9.08      1.01 o 
  -9   4   4        3.04        3.87      0.57 o 
  -8   4   4       29.51       30.92      0.87 o 
  -7   4   4      168.78      158.99      1.91 o 
  -6   4   4        6.26        7.93      0.42 o 
  -5   4   4      105.07      104.15      1.33 o 
  -4   4   4      162.19      152.94      1.28 o 
  -3   4   4        1.83        3.08      0.19 o 
  -2   4   4      113.40      112.18      0.97 o 
  -1   4   4       40.86       56.34      0.59 o 
   0   4   4      141.59      149.68      1.47 o 
   1   4   4      167.25      187.20      1.78 o 
   2   4   4      184.03      182.83      1.47 o 
   3   4   4        0.08        0.30      0.14 o 
   4   4   4      133.74      125.62      1.49 o 
   5   4   4      151.63      144.92      2.49 o 
   6   4   4       52.68       52.03      1.39 o 
   7   4   4        5.56        5.01      0.57 o 
   8   4   4       32.06       33.00      1.27 o 
  -9   5   4        5.89        6.85      0.75 o 
  -8   5   4       23.58       21.56      0.78 o 
  -7   5   4        1.40        1.27      0.29 o 
  -6   5   4      363.80      343.33      3.01 o 
  -5   5   4      296.23      308.01      2.68 o 
  -4   5   4      207.12      189.62      2.62 o 
  -3   5   4      381.43      359.64      2.31 o 
  -2   5   4      222.93      215.44      1.93 o 
  -1   5   4        7.89       10.95      0.42 o 
   0   5   4       21.52       22.69      1.25 o 
   1   5   4       14.94       14.51      0.50 o 
   2   5   4       28.41       23.83      0.51 o 
   3   5   4       29.35       28.33      0.92 o 
   4   5   4       66.21       62.06      1.42 o 
   5   5   4        0.57        0.39      0.31 o 
   6   5   4       76.30       76.40      1.81 o 
   7   5   4        5.69        4.36      0.60 o 
  -9   6   4      125.00      139.79      2.62 o 
  -8   6   4        5.08        5.22      0.48 o 
  -7   6   4      129.39      128.22      1.81 o 
  -6   6   4       17.62       15.71      0.63 o 
  -5   6   4      256.03      258.93      2.46 o 
  -4   6   4      861.51      835.67      6.97 o 
  -3   6   4      596.10      566.80      9.96 o 
  -2   6   4      118.38      107.76      1.36 o 
  -1   6   4        2.71        1.81      0.23 o 
   0   6   4       10.39        9.94      0.46 o 
   1   6   4        4.85        4.67      0.34 o 
   2   6   4       16.68       17.59      0.59 o 
   3   6   4      269.41      245.74      3.97 o 
   4   6   4       63.22       59.85      1.49 o 
   5   6   4        8.96        7.08      0.60 o 
   6   6   4        1.01        0.70      0.43 o 
   7   6   4        5.39        6.12      0.67 o 
  -8   7   4       30.40       30.69      2.31 o 
  -7   7   4       52.54       52.38      1.49 o 
  -6   7   4       65.57       63.08      2.21 o 
  -5   7   4       50.71       48.43      1.66 o 
  -4   7   4        9.82        9.07      0.75 o 
  -3   7   4      141.81      133.29      2.13 o 
  -2   7   4        2.16        1.96      0.28 o 
  -1   7   4      296.87      270.29      2.99 o 
   0   7   4       22.14       17.06      0.60 o 
   1   7   4        3.36        2.34      0.31 o 
   2   7   4       24.38       23.63      0.96 o 
   3   7   4       68.71       69.20      1.64 o 
   4   7   4        9.67        8.98      0.67 o 
   5   7   4      239.12      227.05      4.58 o 
   6   7   4        7.54        8.87      0.78 o 
  -7   8   4       81.37       87.70      2.02 o 
  -6   8   4       46.00       48.34      1.46 o 
  -5   8   4        0.44        0.45      0.36 o 
  -4   8   4        2.29        2.47      0.41 o 
  -3   8   4       78.85       79.28      1.70 o 
  -2   8   4        6.54        6.59      0.86 o 
  -1   8   4       18.36       15.20      0.61 o 
   0   8   4        5.93        6.62      0.44 o 
   1   8   4        0.19        0.11      0.22 o 
   2   8   4       12.09       11.27      0.71 o 
   3   8   4      132.11      127.37      2.38 o 
   4   8   4       31.48       33.88      1.28 o 
   5   8   4        7.83        8.45      1.16 o 
  -6   9   4        7.86        8.48      0.74 o 
  -5   9   4       42.06       41.29      2.26 o 
  -4   9   4       12.44       12.56      0.91 o 
  -3   9   4       35.54       34.80      1.17 o 
  -2   9   4       12.82       14.67      0.82 o 
  -1   9   4       32.34       35.86      0.94 o 
   0   9   4      135.68      129.56      2.39 o 
   1   9   4       12.83       17.66      0.92 o 
   2   9   4       57.71       61.20      1.67 o 
   3   9   4        0.64        1.16      0.43 o 
   4   9   4       51.39       57.74      1.74 o 
  -5  10   4       39.52       42.62      2.26 o 
  -4  10   4       84.29       89.57      2.06 o 
  -3  10   4        6.01        6.09      1.11 o 
  -2  10   4       29.04       30.56      1.17 o 
  -1  10   4       29.96       29.27      1.13 o 
   0  10   4       11.67       12.87      1.11 o 
   1  10   4      141.23      153.06      2.73 o 
   2  10   4       59.32       65.63      1.81 o 
  -2 -11   5        0.00        0.30      0.60 o 
  -1 -11   5       19.53       18.33      0.92 o 
   0 -11   5        5.49        5.63      0.80 o 
   1 -11   5        5.82       10.67      1.01 o 
   2 -11   5        0.09        0.30      0.50 o 
   3 -11   5       40.50       42.46      1.91 o 
   4 -11   5        4.04        6.44      0.91 o 
  -4 -10   5       14.16       15.16      1.36 o 
  -3 -10   5        5.99        6.31      0.60 o 
  -2 -10   5      110.99      105.85      2.47 o 
  -1 -10   5       21.03       20.35      0.89 o 
   0 -10   5       58.25       54.92      3.37 o 
   1 -10   5        0.24        0.30      0.40 o 
   2 -10   5        2.19        2.72      0.60 o 
   3 -10   5        0.76        0.91      0.50 o 
   4 -10   5        1.13        0.91      0.50 o 
   5 -10   5       45.22       50.61      2.11 o 
   6 -10   5       40.87       49.21      2.21 o 
  -5  -9   5        0.04       -0.34      0.75 o 
  -4  -9   5        0.55        0.80      0.39 o 
  -3  -9   5        8.42        8.20      0.60 o 
  -2  -9   5        7.09        8.08      0.60 o 
  -1  -9   5        0.17        0.75      0.25 o 
   0  -9   5       86.56       70.35      1.46 o 
   1  -9   5       10.12        7.65      0.80 o 
   2  -9   5       19.43       17.31      1.11 o 
   3  -9   5       16.70       18.11      1.21 o 
   4  -9   5        5.49        6.44      0.80 o 
   5  -9   5        2.47        3.12      0.70 o 
   6  -9   5      239.81      234.86      4.83 o 
   7  -9   5        0.70        0.60      0.60 o 
  -6  -8   5        1.74        2.11      0.46 o 
  -5  -8   5        0.11       -0.10      0.28 o 
  -4  -8   5        0.46        0.30      0.30 o 
  -3  -8   5        0.01       -0.55      0.55 o 
  -2  -8   5       59.11       59.58      1.39 o 
  -1  -8   5       20.62       21.10      0.78 o 
   0  -8   5      340.10      305.56      4.02 o 
   1  -8   5       21.14       17.14      0.67 o 
   2  -8   5      136.10      107.67      2.62 o 
   3  -8   5       32.50       31.29      1.41 o 
   4  -8   5       22.22       21.84      1.21 o 
   5  -8   5        7.47        5.94      0.80 o 
   6  -8   5       75.54       78.79      2.62 o 
   7  -8   5        1.53        0.91      0.60 o 
   8  -8   5        3.96        4.33      0.91 o 
  -7  -7   5      107.05      108.93      2.28 o 
  -6  -7   5       21.93       21.58      0.79 o 
  -5  -7   5        1.11        0.40      0.27 o 
  -4  -7   5       14.68       16.61      0.63 o 
  -3  -7   5        0.72        0.33      0.20 o 
  -2  -7   5       95.35       94.19      1.29 o 
  -1  -7   5        1.69        1.43      0.22 o 
   0  -7   5        9.41        9.61      0.75 o 
   1  -7   5      188.04      188.47      1.77 o 
   2  -7   5       33.43       48.81      0.82 o 
   3  -7   5        3.32        3.71      0.39 o 
   4  -7   5        1.76        2.75      0.39 o 
   5  -7   5        0.14        0.00      0.21 o 
   6  -7   5        0.42        0.75      0.28 o 
   7  -7   5        4.95        4.04      0.91 o 
   8  -7   5        2.20        2.37      0.48 o 
  -7  -6   5        4.97        5.15      0.41 o 
  -6  -6   5      125.76      125.26      1.82 o 
  -5  -6   5      221.24      227.19      2.42 o 
  -4  -6   5       37.54       40.55      0.89 o 
  -3  -6   5       14.06       14.45      0.50 o 
  -2  -6   5       20.27       21.02      0.58 o 
  -1  -6   5        7.17        8.93      0.95 o 
   0  -6   5        1.73        1.31      0.21 o 
   1  -6   5        5.20        6.98      0.33 o 
   2  -6   5       92.49      100.51      1.14 o 
   3  -6   5        6.40        3.91      0.36 o 
   4  -6   5      268.57      255.03      2.84 o 
   5  -6   5       24.73       22.80      0.82 o 
   6  -6   5        0.08        0.20      0.40 o 
   7  -6   5        0.64        0.60      0.36 o 
   8  -6   5       56.25       58.08      1.61 o 
   9  -6   5       86.58       89.96      2.31 o 
  -8  -5   5        4.84        4.96      0.50 o 
  -7  -5   5        7.15        7.80      0.54 o 
  -6  -5   5        1.76        2.52      0.36 o 
  -5  -5   5       35.26       37.91      0.87 o 
  -4  -5   5      304.12      326.08      2.80 o 
  -3  -5   5        0.03        0.03      0.17 o 
  -2  -5   5       42.92       50.73      0.61 o 
  -1  -5   5      116.89      117.13      1.04 o 
   0  -5   5       22.17       20.95      0.42 o 
   1  -5   5       33.04       33.78      0.51 o 
   2  -5   5      512.65      478.23      2.82 o 
   3  -5   5      121.35      122.44      1.10 o 
   4  -5   5      469.58      449.29      4.11 o 
   5  -5   5      107.81      107.10      1.73 o 
   6  -5   5      533.45      539.81      5.12 o 
   7  -5   5      275.73      275.15      3.45 o 
   8  -5   5       44.25       43.28      2.21 o 
   9  -5   5        2.00        2.10      0.70 o 
  -8  -4   5       29.06       29.16      0.93 o 
  -7  -4   5        3.28        2.66      0.38 o 
  -6  -4   5       15.10       14.94      0.77 o 
  -5  -4   5        1.14        1.49      0.24 o 
  -4  -4   5        5.72        5.59      0.30 o 
  -3  -4   5       10.09       12.32      0.33 o 
  -2  -4   5       18.44       17.43      0.80 o 
  -1  -4   5     2669.20     2764.53     13.85 o 
   0  -4   5       16.81       23.00      0.39 o 
   1  -4   5      828.31      842.72      4.63 o 
   2  -4   5        3.64        7.44      0.80 o 
   3  -4   5        5.33        5.41      0.22 o 
   4  -4   5       26.65       27.19      0.63 o 
   5  -4   5      397.42      394.95      3.87 o 
   6  -4   5     1039.70     1036.66      8.36 o 
   7  -4   5      464.51      466.33      4.80 o 
   8  -4   5      231.71      236.04      3.27 o 
   9  -4   5        4.40        5.24      0.64 o 
  -9  -3   5        6.24        6.79      0.71 o 
  -8  -3   5      781.67      755.49      9.09 o 
  -7  -3   5      409.21      413.55      3.62 o 
  -6  -3   5      121.79      118.90      1.59 o 
  -5  -3   5        2.13        2.83      0.48 o 
  -4  -3   5      320.11      315.18      2.55 o 
  -3  -3   5       71.05       73.82      0.75 o 
  -2  -3   5      132.50      107.10      1.27 o 
  -1  -3   5     3137.37     3240.34     25.68 o 
   0  -3   5      295.70      277.95      2.03 o 
   1  -3   5      267.32      273.45      2.24 o 
   2  -3   5       12.36       17.13      0.42 o 
   3  -3   5      270.09      267.79      1.77 o 
   4  -3   5       41.71       35.06      0.55 o 
   5  -3   5       27.55       24.89      0.63 o 
   6  -3   5      358.29      350.74      8.91 o 
   7  -3   5        0.40        0.53      0.31 o 
   8  -3   5       96.32       99.19      2.03 o 
   9  -3   5       52.92       50.42      1.57 o 
  -9  -2   5       56.09       53.22      2.01 o 
  -8  -2   5      470.54      448.34      3.91 o 
  -7  -2   5      759.35      765.95      5.50 o 
  -6  -2   5      585.26      601.98      5.87 o 
  -5  -2   5        6.02        5.79      0.35 o 
  -4  -2   5     1219.45     1257.18      6.31 o 
  -3  -2   5      460.99      435.12      2.50 o 
  -2  -2   5       70.37       81.20      0.80 o 
  -1  -2   5       16.72       15.79      0.37 o 
   0  -2   5      196.79      176.54      2.86 o 
   1  -2   5      647.22      663.81      4.30 o 
   2  -2   5     1162.85     1285.25      6.51 o 
   3  -2   5        9.89       10.10      0.29 o 
   4  -2   5       58.90       63.81      0.94 o 
   5  -2   5       65.98       73.03      0.86 o 
   6  -2   5       80.15       80.20      1.17 o 
   7  -2   5        5.77        5.67      0.53 o 
   8  -2   5      141.88      149.06      2.49 o 
   9  -2   5       23.83       25.61      1.14 o 
  -9  -1   5        5.17        5.73      0.67 o 
  -8  -1   5       10.45       10.22      1.06 o 
  -7  -1   5        0.16       -0.13      0.27 o 
  -6  -1   5      497.59      530.27      3.95 o 
  -5  -1   5      101.54      100.80      0.85 o 
  -4  -1   5       88.07       90.66      0.77 o 
  -3  -1   5       24.47       23.88      0.35 o 
  -2  -1   5        0.16        0.28      0.09 o 
  -1  -1   5       89.38       90.11      1.12 o 
   0  -1   5      540.64      541.45      3.86 o 
   1  -1   5      129.87      143.54      0.90 o 
   2  -1   5      283.09      318.93      2.38 o 
   3  -1   5      345.50      378.65      2.28 o 
   4  -1   5      272.77      280.12      2.33 o 
   5  -1   5        1.36        1.17      0.17 o 
   6  -1   5      223.23      220.02      1.79 o 
   7  -1   5       22.21       20.23      0.85 o 
   8  -1   5        3.01        2.70      0.55 o 
   9  -1   5      202.29      231.00      3.41 o 
  -9   0   5        2.20        4.54      0.60 o 
  -8   0   5       11.69       11.36      0.71 o 
  -7   0   5        0.46        0.30      0.21 o 
  -6   0   5       10.91       12.82      0.50 o 
  -5   0   5       21.95       24.21      0.48 o 
  -4   0   5      271.72      307.45      2.01 o 
  -3   0   5      316.93      323.70      1.76 o 
  -2   0   5      268.19      256.02      1.58 o 
  -1   0   5       74.52       80.76      0.61 o 
   0   0   5        6.91       10.76      0.25 o 
   1   0   5      266.26      270.74      1.63 o 
   2   0   5      272.34      296.88      1.82 o 
   3   0   5     1504.98     1661.34      8.05 o 
   4   0   5      220.89      246.66      1.77 o 
   5   0   5      501.86      501.84      3.07 o 
   6   0   5        0.38       -0.04      0.15 o 
   7   0   5       21.93       20.44      1.51 o 
   8   0   5        0.03       -0.28      0.28 o 
   9   0   5        2.07        1.86      0.46 o 
 -10   1   5        8.48       12.89      0.89 o 
  -9   1   5       16.86       17.82      0.92 o 
  -8   1   5        4.39        4.38      0.53 o 
  -7   1   5       24.13       27.54      1.00 o 
  -6   1   5       22.93       21.13      0.50 o 
  -5   1   5      195.34      196.09      1.73 o 
  -4   1   5      622.13      671.73      3.68 o 
  -3   1   5      313.57      348.59      2.10 o 
  -2   1   5       39.00       54.67      0.92 o 
  -1   1   5      196.12      216.13      1.23 o 
   0   1   5       17.62       19.41      0.27 o 
   1   1   5      148.54      152.11      0.96 o 
   2   1   5      114.44      130.92      1.05 o 
   3   1   5       36.61       34.92      0.54 o 
   4   1   5       73.80       72.10      1.15 o 
   5   1   5      186.45      146.36      1.34 o 
   6   1   5       80.50       74.14      1.20 o 
   7   1   5       24.89       20.00      0.69 o 
   8   1   5       17.58       15.65      0.85 o 
   9   1   5        0.50        1.61      0.46 o 
  -9   2   5       10.56        9.81      0.74 o 
  -8   2   5       21.07       20.03      0.92 o 
  -7   2   5        1.25        1.36      0.36 o 
  -6   2   5       24.76       18.21      0.58 o 
  -5   2   5       26.95       31.75      1.15 o 
  -4   2   5       47.55       48.97      0.65 o 
  -3   2   5      440.26      479.44      4.73 o 
  -2   2   5     1974.19     2079.43     15.93 o 
  -1   2   5      150.00      143.91      1.03 o 
   0   2   5       88.73       92.91      0.89 o 
   1   2   5      142.53      146.30      0.95 o 
   2   2   5        5.14        4.62      0.18 o 
   3   2   5        6.80       12.89      0.34 o 
   4   2   5        8.63       10.15      0.34 o 
   5   2   5       16.13       19.29      0.58 o 
   6   2   5       33.05       26.19      0.75 o 
   7   2   5      307.27      316.73      3.03 o 
   8   2   5       33.42       29.54      1.13 o 
  -9   3   5        0.11       -0.10      0.31 o 
  -8   3   5       21.49       20.80      0.96 o 
  -7   3   5      133.64      112.66      1.54 o 
  -6   3   5       20.28       11.72      0.48 o 
  -5   3   5       20.13       18.99      0.55 o 
  -4   3   5        1.72        0.99      0.16 o 
  -3   3   5        5.12        4.78      0.22 o 
  -2   3   5       79.69       91.51      0.82 o 
  -1   3   5      464.01      568.56      3.74 o 
   0   3   5      203.10      231.16      1.93 o 
   1   3   5       21.01       12.22      0.46 o 
   2   3   5       49.77       52.43      0.56 o 
   3   3   5      114.81      106.78      0.90 o 
   4   3   5      124.75      120.79      1.42 o 
   5   3   5       17.64       15.99      0.58 o 
   6   3   5       23.50       20.00      1.14 o 
   7   3   5      240.76      236.11      4.02 o 
   8   3   5      111.93      114.47      2.31 o 
  -9   4   5        1.23        1.14      0.46 o 
  -8   4   5       86.61       83.90      1.42 o 
  -7   4   5      218.00      233.54      2.43 o 
  -6   4   5       55.75       56.94      1.06 o 
  -5   4   5        0.12        0.46      0.21 o 
  -4   4   5       75.11       75.55      0.86 o 
  -3   4   5        6.63        6.19      0.25 o 
  -2   4   5       45.30       44.25      0.57 o 
  -1   4   5      173.49      201.86      1.85 o 
   0   4   5      214.42      241.41      2.07 o 
   1   4   5      145.10      150.99      1.65 o 
   2   4   5      989.42      936.22      5.01 o 
   3   4   5      513.94      490.45      3.01 o 
   4   4   5      166.09      156.53      2.31 o 
   5   4   5       80.68       75.29      1.64 o 
   6   4   5       16.43       19.31      0.92 o 
   7   4   5       43.40       38.97      1.31 o 
   8   4   5        2.93        1.91      0.80 o 
  -9   5   5        0.14       -0.05      0.39 o 
  -8   5   5       24.07       24.74      0.81 o 
  -7   5   5      194.30      208.22      3.67 o 
  -6   5   5      269.13      267.45      2.58 o 
  -5   5   5      441.22      419.47      3.33 o 
  -4   5   5     2003.67     1930.71     15.95 o 
  -3   5   5     1381.19     1323.85      7.93 o 
  -2   5   5       91.89       85.36      1.98 o 
  -1   5   5      110.04       98.75      1.26 o 
   0   5   5       71.86       64.17      1.02 o 
   1   5   5       79.01       89.66      1.23 o 
   2   5   5      118.89      112.93      1.33 o 
   3   5   5       60.48       65.42      2.26 o 
   4   5   5        6.33        4.98      0.50 o 
   5   5   5        0.27        0.12      0.31 o 
   6   5   5        1.85        1.31      0.43 o 
   7   5   5        4.90        4.18      0.60 o 
  -8   6   5        0.61        0.65      0.60 o 
  -7   6   5      161.45      164.44      3.22 o 
  -6   6   5       55.95       57.34      1.49 o 
  -5   6   5     1337.27     1302.28     14.09 o 
  -4   6   5       21.57       19.71      0.82 o 
  -3   6   5      598.11      569.81      4.12 o 
  -2   6   5        7.93        7.66      0.85 o 
  -1   6   5      116.79      119.71      1.50 o 
   0   6   5      110.45      117.58      1.50 o 
   1   6   5       21.07       20.17      0.63 o 
   2   6   5       17.47       16.61      0.48 o 
   3   6   5        9.37        5.44      0.50 o 
   4   6   5        5.86        6.96      0.91 o 
   5   6   5       70.19       73.33      1.78 o 
   6   6   5        6.84        9.04      0.74 o 
  -8   7   5        3.04        2.04      0.53 o 
  -7   7   5       77.58       85.03      1.92 o 
  -6   7   5       74.63       74.40      2.01 o 
  -5   7   5       23.10       21.43      1.76 o 
  -4   7   5        8.45        9.08      0.67 o 
  -3   7   5      218.26      207.09      2.80 o 
  -2   7   5       27.66       28.65      0.89 o 
  -1   7   5       88.17       67.48      1.15 o 
   0   7   5       61.67       46.04      0.96 o 
   1   7   5       15.75       15.57      0.69 o 
   2   7   5       20.46       18.32      0.85 o 
   3   7   5       11.96       15.09      0.82 o 
   4   7   5        3.59        3.22      0.50 o 
   5   7   5       34.78       28.51      1.46 o 
  -7   8   5       30.55       34.49      1.31 o 
  -6   8   5       70.77       76.34      1.85 o 
  -5   8   5       10.01       11.35      0.74 o 
  -4   8   5        0.00        0.45      0.36 o 
  -3   8   5       16.48       17.03      0.85 o 
  -2   8   5        0.22        0.10      0.30 o 
  -1   8   5        5.26        8.30      0.48 o 
   0   8   5        9.26        7.30      0.48 o 
   1   8   5       28.04       24.99      0.91 o 
   2   8   5       71.57       72.96      1.74 o 
   3   8   5        4.55        5.55      0.80 o 
   4   8   5        4.78        3.47      0.60 o 
  -6   9   5       16.75       17.28      1.46 o 
  -5   9   5        0.48        0.35      0.36 o 
  -4   9   5       26.02       25.28      1.10 o 
  -3   9   5       16.72       17.73      0.92 o 
  -2   9   5       36.26       35.60      1.20 o 
  -1   9   5      181.33      187.72      2.27 o 
   0   9   5       46.85       47.78      1.12 o 
   1   9   5       96.95      101.76      2.13 o 
   2   9   5       33.16       31.29      1.24 o 
   3   9   5       75.90       82.86      2.87 o 
  -4  10   5        1.96        1.78      0.65 o 
  -3  10   5       29.68       35.53      1.31 o 
  -2  10   5       14.29       15.91      0.96 o 
  -1  10   5       20.15       22.95      1.21 o 
   0  10   5       31.08       35.40      1.30 o 
   1  10   5      100.81      114.01      2.38 o 
  -2 -11   6        1.52        2.19      0.80 o 
  -1 -11   6       35.50       37.81      1.24 o 
   0 -11   6        1.03        1.61      0.60 o 
   1 -11   6       17.15       17.81      1.31 o 
   2 -11   6        1.00        2.52      0.70 o 
   3 -11   6        4.33        8.05      1.01 o 
   4 -11   6      169.20      183.14      4.23 o 
  -4 -10   6        5.85        5.99      0.67 o 
  -3 -10   6       27.15       26.62      1.91 o 
  -2 -10   6       27.89       22.66      0.96 o 
  -1 -10   6        4.70        5.48      0.53 o 
   0 -10   6        0.03       -0.05      0.28 o 
   1 -10   6        5.47        3.72      0.60 o 
   2 -10   6        1.01        1.01      0.50 o 
   3 -10   6        2.52        2.72      0.70 o 
   4 -10   6       20.99       20.83      1.41 o 
   5 -10   6       33.02       28.58      1.61 o 
   6 -10   6       10.16        6.54      1.01 o 
  -5  -9   6        3.87        3.62      0.60 o 
  -4  -9   6        7.95       10.65      1.31 o 
  -3  -9   6        8.15        8.33      0.67 o 
  -2  -9   6      157.58      149.89      2.42 o 
  -1  -9   6      250.93      239.37      3.09 o 
   0  -9   6       32.83       22.16      0.85 o 
   1  -9   6        7.55        6.04      0.70 o 
   2  -9   6       10.29        9.36      0.91 o 
   3  -9   6        7.81        7.95      0.91 o 
   4  -9   6        1.57        2.01      0.60 o 
   5  -9   6        1.11        0.30      0.50 o 
   6  -9   6       84.37       95.19      2.92 o 
   7  -9   6        1.60        1.51      0.70 o 
  -6  -8   6        0.05        0.30      0.36 o 
  -5  -8   6        3.92        4.34      0.70 o 
  -4  -8   6        0.02       -0.24      0.24 o 
  -3  -8   6       18.91       20.60      0.96 o 
  -2  -8   6       11.38       10.99      0.67 o 
  -1  -8   6       17.89       17.12      0.78 o 
   0  -8   6      490.77      439.86      4.30 o 
   1  -8   6        0.44        0.27      0.24 o 
   2  -8   6       58.93       55.65      1.91 o 
   3  -8   6       88.41       83.42      2.41 o 
   4  -8   6        0.03        0.20      0.30 o 
   5  -8   6        0.06        0.40      0.40 o 
   6  -8   6        3.90        5.53      0.80 o 
   7  -8   6       49.22       49.61      2.11 o 
  -7  -7   6        7.65        7.94      0.74 o 
  -6  -7   6      249.62      241.64      3.45 o 
  -5  -7   6       25.50       25.74      1.03 o 
  -4  -7   6        1.40        0.59      0.31 o 
  -3  -7   6      109.39      107.52      2.52 o 
  -2  -7   6       22.90       21.47      1.01 o 
  -1  -7   6       35.80       35.69      1.61 o 
   0  -7   6       33.93       32.40      0.92 o 
   1  -7   6      199.96      203.24      2.42 o 
   2  -7   6       87.51       86.85      1.45 o 
   3  -7   6       20.30       23.14      1.21 o 
   4  -7   6        1.46        2.31      0.50 o 
   5  -7   6        0.01        0.20      0.40 o 
   6  -7   6        0.05       -0.20      0.40 o 
   7  -7   6       37.17       39.75      1.91 o 
   8  -7   6        0.40        0.00      0.60 o 
  -7  -6   6       18.68       19.82      1.00 o 
  -6  -6   6       81.28       78.88      1.43 o 
  -5  -6   6        0.41        0.46      0.30 o 
  -4  -6   6      248.00      259.07      2.50 o 
  -3  -6   6      166.51      170.23      3.09 o 
  -2  -6   6       59.81       67.72      1.76 o 
  -1  -6   6       19.73       17.87      0.53 o 
   0  -6   6        1.29        0.83      0.19 o 
   1  -6   6        9.94        8.81      0.38 o 
   2  -6   6      373.44      358.52      2.35 o 
   3  -6   6        6.93        7.26      0.46 o 
   4  -6   6      166.40      160.69      2.15 o 
   5  -6   6       84.34       87.43      1.62 o 
   6  -6   6       52.24       53.10      1.35 o 
   7  -6   6       32.54       31.29      1.10 o 
   8  -6   6       89.85       94.83      3.42 o 
  -8  -5   6        2.04        2.14      0.41 o 
  -7  -5   6        0.91        1.05      0.31 o 
  -6  -5   6        0.04        0.10      0.23 o 
  -5  -5   6        3.98        4.68      0.38 o 
  -4  -5   6      252.82      255.47      2.39 o 
  -3  -5   6        0.01        0.09      0.16 o 
  -2  -5   6       18.72       21.88      0.45 o 
  -1  -5   6        7.93        8.31      0.32 o 
   0  -5   6       39.70       38.26      0.71 o 
   1  -5   6        6.75        8.12      0.26 o 
   2  -5   6      532.87      514.84      3.00 o 
   3  -5   6        5.09        3.17      0.22 o 
   4  -5   6     1320.98     1267.87      7.68 o 
   5  -5   6     1655.79     1656.14     12.12 o 
   6  -5   6      638.45      638.28      5.79 o 
   7  -5   6      112.68      109.34      2.02 o 
   8  -5   6       10.55       11.29      1.81 o 
   9  -5   6        1.72        0.69      0.46 o 
  -8  -4   6       73.73       70.14      1.41 o 
  -7  -4   6        0.33        0.12      0.29 o 
  -6  -4   6        1.13        0.74      0.29 o 
  -5  -4   6        7.70        9.23      0.46 o 
  -4  -4   6       21.76       19.28      0.58 o 
  -3  -4   6        0.01       -0.10      0.29 o 
  -2  -4   6      147.16      152.24      1.20 o 
  -1  -4   6     3053.07     3111.96     14.91 o 
   0  -4   6     1032.31     1098.82      6.48 o 
   1  -4   6       73.43       72.65      0.69 o 
   2  -4   6      512.71      468.12      2.71 o 
   3  -4   6        6.50        6.34      0.27 o 
   4  -4   6      131.59      120.52      1.38 o 
   5  -4   6       48.55       48.46      0.91 o 
   6  -4   6      112.92      115.15      1.95 o 
   7  -4   6      124.85      127.46      2.20 o 
   8  -4   6        1.11        1.72      0.43 o 
   9  -4   6        0.57        0.67      0.80 o 
  -9  -3   6       22.19       23.60      1.14 o 
  -8  -3   6      154.24      155.47      2.13 o 
  -7  -3   6      219.13      216.61      2.44 o 
  -6  -3   6       31.38       32.74      0.83 o 
  -5  -3   6       21.33       21.84      0.71 o 
  -4  -3   6        3.40        3.57      0.29 o 
  -3  -3   6       73.78       80.72      0.82 o 
  -2  -3   6      160.64      164.84      1.28 o 
  -1  -3   6     1876.85     1966.46     10.85 o 
   0  -3   6      535.61      592.51      3.83 o 
   1  -3   6       78.58       84.53      0.99 o 
   2  -3   6      376.21      377.68      2.26 o 
   3  -3   6      119.54      102.76      0.95 o 
   4  -3   6       15.77       15.53      1.03 o 
   5  -3   6      108.20       99.53      1.37 o 
   6  -3   6        3.51        3.64      0.40 o 
   7  -3   6       26.76       26.17      1.00 o 
   8  -3   6        1.11        1.26      0.43 o 
   9  -3   6        2.63        2.31      0.53 o 
  -9  -2   6        0.67        0.73      0.75 o 
  -8  -2   6      577.71      558.41      4.57 o 
  -7  -2   6       99.66       98.19      1.51 o 
  -6  -2   6        5.31        5.07      0.38 o 
  -5  -2   6        0.89        1.51      0.36 o 
  -4  -2   6      220.37      213.98      1.57 o 
  -3  -2   6        3.19        4.45      0.21 o 
  -2  -2   6        1.27        0.83      0.12 o 
  -1  -2   6      275.08      291.64      2.14 o 
   0  -2   6     1667.21     1816.62     10.03 o 
   1  -2   6      190.36      211.82      1.90 o 
   2  -2   6      120.57      111.85      0.93 o 
   3  -2   6       84.05       90.51      0.89 o 
   4  -2   6      117.47      122.69      1.14 o 
   5  -2   6       36.08       40.43      0.66 o 
   6  -2   6        0.03        0.05      0.27 o 
   7  -2   6       33.31       35.78      1.14 o 
   8  -2   6       38.58       43.93      1.35 o 
   9  -2   6        0.18        1.04      0.46 o 
  -9  -1   6       82.52       81.35      1.92 o 
  -8  -1   6       33.19       30.49      1.14 o 
  -7  -1   6       16.20       16.06      0.84 o 
  -6  -1   6       36.19       40.42      0.85 o 
  -5  -1   6       27.95       33.24      0.49 o 
  -4  -1   6      226.00      229.08      1.44 o 
  -3  -1   6      225.48      242.78      1.77 o 
  -2  -1   6       17.69       20.93      0.32 o 
  -1  -1   6      152.66      160.49      1.13 o 
   0  -1   6      116.01      138.63      0.99 o 
   1  -1   6      288.73      313.60      2.80 o 
   2  -1   6     1326.21     1517.77      7.37 o 
   3  -1   6      210.39      209.89      1.53 o 
   4  -1   6       45.68       47.69      0.68 o 
   5  -1   6       31.33       30.35      0.59 o 
   6  -1   6       20.35       16.37      0.47 o 
   7  -1   6       13.69       13.58      0.74 o 
   8  -1   6       32.69       33.19      2.92 o 
   9  -1   6       30.14       24.32      1.86 o 
  -9   0   6       11.07       13.90      0.85 o 
  -8   0   6       36.40       37.18      1.31 o 
  -7   0   6       96.81       93.63      1.41 o 
  -6   0   6       33.89       40.39      0.96 o 
  -5   0   6        1.87        2.56      0.19 o 
  -4   0   6      551.17      586.87      2.95 o 
  -3   0   6      446.92      458.69      2.36 o 
  -2   0   6       14.16       15.24      0.83 o 
  -1   0   6       50.87       56.30      0.53 o 
   0   0   6     2122.27     2117.15     12.68 o 
   1   0   6      106.55      100.05      0.84 o 
   2   0   6      522.42      547.28      3.27 o 
   3   0   6      212.07      216.27      1.58 o 
   4   0   6       74.33       80.23      0.92 o 
   5   0   6        2.10        1.07      0.20 o 
   6   0   6      208.19      186.26      1.99 o 
   7   0   6       18.71       19.08      0.85 o 
   8   0   6        2.11        2.76      0.48 o 
   9   0   6        3.31        3.88      0.60 o 
  -9   1   6       12.63       13.82      0.89 o 
  -8   1   6       51.81       50.36      1.39 o 
  -7   1   6        4.02        2.94      0.45 o 
  -6   1   6      405.03      392.37      2.64 o 
  -5   1   6      171.98      183.32      1.52 o 
  -4   1   6      622.94      660.87      3.70 o 
  -3   1   6     1106.80     1167.89      5.87 o 
  -2   1   6       21.99       22.82      0.42 o 
  -1   1   6       29.78       29.24      0.38 o 
   0   1   6      858.65      890.93      4.01 o 
   1   1   6      280.96      288.52      1.61 o 
   2   1   6        4.21        3.64      0.25 o 
   3   1   6      155.91      144.85      1.22 o 
   4   1   6      187.48      189.37      1.55 o 
   5   1   6        0.68        0.22      0.14 o 
   6   1   6        5.85        2.80      0.31 o 
   7   1   6        3.13        3.50      0.47 o 
   8   1   6        1.79        0.07      0.31 o 
  -9   2   6       15.50       15.46      0.89 o 
  -8   2   6       29.40       26.36      1.03 o 
  -7   2   6       12.49       13.24      0.71 o 
  -6   2   6      241.59      218.91      2.12 o 
  -5   2   6        9.43        8.70      0.39 o 
  -4   2   6      126.44      109.93      1.38 o 
  -3   2   6      376.11      409.00      2.50 o 
  -2   2   6       40.02       43.67      0.55 o 
  -1   2   6      240.09      314.63      1.90 o 
   0   2   6      317.65      327.87      2.10 o 
   1   2   6       25.40       27.22      0.45 o 
   2   2   6       12.75       11.00      0.26 o 
   3   2   6        0.01        0.10      0.13 o 
   4   2   6       45.35       40.82      0.67 o 
   5   2   6      348.26      355.76      3.01 o 
   6   2   6       56.30       59.71      1.14 o 
   7   2   6       18.97       16.94      0.69 o 
   8   2   6       83.44       90.46      2.92 o 
  -9   3   6       25.06       24.92      1.10 o 
  -8   3   6       30.48       29.20      1.10 o 
  -7   3   6        1.52        0.30      0.23 o 
  -6   3   6      117.00      105.14      1.90 o 
  -5   3   6       97.27       94.44      1.25 o 
  -4   3   6       50.99       44.84      0.66 o 
  -3   3   6       21.55       16.90      0.39 o 
  -2   3   6      133.51      113.73      0.97 o 
  -1   3   6      631.01      664.64      4.34 o 
   0   3   6        6.11        7.93      0.30 o 
   1   3   6       11.75        8.99      0.33 o 
   2   3   6      119.05      111.19      1.11 o 
   3   3   6      553.21      526.52      6.18 o 
   4   3   6       21.04       20.73      0.85 o 
   5   3   6      252.14      241.54      3.09 o 
   6   3   6      265.71      252.87      3.34 o 
   7   3   6      739.44      734.28      6.97 o 
   8   3   6       47.84       59.93      3.52 o 
  -9   4   6      138.53      131.38      2.52 o 
  -8   4   6      211.88      209.54      2.39 o 
  -7   4   6       94.99       94.89      2.16 o 
  -6   4   6        7.82        7.15      0.44 o 
  -5   4   6      126.36      122.42      1.49 o 
  -4   4   6        2.53        2.70      0.22 o 
  -3   4   6       17.58       13.59      0.50 o 
  -2   4   6        0.92        0.99      0.19 o 
  -1   4   6      120.76      139.15      1.53 o 
   0   4   6       85.93       87.91      1.18 o 
   1   4   6        4.02        4.59      0.29 o 
   2   4   6      848.34      792.85      4.45 o 
   3   4   6     1160.10     1107.66      5.88 o 
   4   4   6        1.14        1.17      0.31 o 
   5   4   6       14.42       16.05      0.91 o 
   6   4   6        4.40        4.25      0.57 o 
   7   4   6      108.03      104.01      2.20 o 
  -9   5   6        1.50        1.22      0.46 o 
  -8   5   6      122.42      123.84      1.83 o 
  -7   5   6      407.70      380.64      4.29 o 
  -6   5   6       31.44       31.90      1.06 o 
  -5   5   6      136.89      133.54      3.27 o 
  -4   5   6      357.48      341.70      3.66 o 
  -3   5   6      395.54      359.37      2.91 o 
  -2   5   6        3.42        2.73      0.29 o 
  -1   5   6       22.45       14.75      0.60 o 
   0   5   6       21.66       18.01      0.76 o 
   1   5   6      184.89      131.25      1.34 o 
   2   5   6        5.86        7.48      0.35 o 
   3   5   6       48.96       39.72      1.17 o 
   4   5   6       73.09       64.88      2.87 o 
   5   5   6       53.37       52.59      1.49 o 
   6   5   6        0.07        0.05      0.36 o 
   7   5   6        0.55        1.09      0.80 o 
  -8   6   6        7.90        9.20      0.74 o 
  -7   6   6       17.12       14.36      0.82 o 
  -6   6   6       29.54       29.26      1.41 o 
  -5   6   6       80.04       75.94      1.81 o 
  -4   6   6       37.07       36.02      2.31 o 
  -3   6   6        0.00       -0.01      0.19 o 
  -2   6   6        2.13        1.19      0.27 o 
  -1   6   6       66.01       49.56      0.98 o 
   0   6   6        0.00        0.80      0.23 o 
   1   6   6       62.11       56.22      1.08 o 
   2   6   6       32.70       33.39      0.68 o 
   3   6   6      628.98      569.95      8.05 o 
   4   6   6        3.21        2.89      0.50 o 
   5   6   6        0.42        0.04      0.50 o 
   6   6   6       20.49       24.01      1.10 o 
  -8   7   6        0.23        0.38      0.39 o 
  -7   7   6       17.02       22.41      1.06 o 
  -6   7   6        0.46        0.41      0.45 o 
  -5   7   6        0.53        1.05      0.33 o 
  -4   7   6       30.92       30.61      1.76 o 
  -3   7   6       88.75       86.20      3.52 o 
  -2   7   6        5.38        4.37      0.37 o 
  -1   7   6      104.61       92.85      1.42 o 
   0   7   6      244.68      214.83      2.33 o 
   1   7   6        0.29        0.45      0.25 o 
   2   7   6        5.70        6.87      0.60 o 
   3   7   6       38.94       32.63      1.17 o 
   4   7   6       30.06       30.97      1.24 o 
   5   7   6       78.49       72.49      1.92 o 
  -7   8   6       60.55       64.36      1.96 o 
  -6   8   6       54.75       58.02      1.67 o 
  -5   8   6        6.54        4.89      1.06 o 
  -4   8   6        3.37        3.51      0.65 o 
  -3   8   6       21.62       25.03      1.03 o 
  -2   8   6        0.21        1.11      0.36 o 
  -1   8   6       24.68       22.97      0.77 o 
   0   8   6       82.95       82.10      1.42 o 
   1   8   6       31.14       29.70      0.88 o 
   2   8   6       10.33       10.61      0.74 o 
   3   8   6      101.87      108.67      2.31 o 
   4   8   6       78.62       81.37      3.72 o 
  -6   9   6       40.86       41.94      1.46 o 
  -5   9   6        7.07        8.28      0.71 o 
  -4   9   6       79.24       86.88      1.99 o 
  -3   9   6      297.85      303.88      5.63 o 
  -2   9   6       32.94       35.65      2.01 o 
  -1   9   6      294.57      319.75      4.01 o 
   0   9   6        2.30        1.03      0.33 o 
   1   9   6        2.89        3.13      0.80 o 
   2   9   6        0.10        0.49      0.39 o 
   3   9   6       49.84       56.89      1.74 o 
  -3  10   6       11.67       12.91      0.89 o 
  -2  10   6        8.31        8.42      1.81 o 
  -1  10   6       25.36       30.89      1.23 o 
   0  10   6        3.68        5.04      0.86 o 
  -2 -11   7       23.86       25.40      1.10 o 
  -1 -11   7        0.04       -0.31      0.31 o 
   0 -11   7       29.81       29.78      1.61 o 
   1 -11   7        0.07        0.50      0.50 o 
   2 -11   7        3.91        4.83      0.80 o 
   3 -11   7        6.46        7.75      1.01 o 
   4 -11   7       75.86       82.21      2.82 o 
  -3 -10   7       26.94       23.82      1.07 o 
  -2 -10   7        1.24        0.99      0.39 o 
  -1 -10   7       13.08       12.24      0.74 o 
   0 -10   7       70.16       66.97      1.57 o 
   1 -10   7        0.38        0.50      0.40 o 
   2 -10   7       70.73       73.66      2.41 o 
   3 -10   7        2.66        0.70      0.50 o 
   4 -10   7       97.27      101.93      3.02 o 
   5 -10   7       16.19       15.09      1.31 o 
  -5  -9   7        1.60        1.72      0.48 o 
  -4  -9   7       98.05       97.51      2.06 o 
  -3  -9   7       10.43       11.32      1.06 o 
  -2  -9   7      301.33      285.95      4.83 o 
  -1  -9   7       27.75       28.31      1.03 o 
   0  -9   7       81.77       78.99      1.64 o 
   1  -9   7       61.87       59.07      2.01 o 
   2  -9   7       21.53       20.93      1.31 o 
   3  -9   7       99.00       97.20      2.72 o 
   4  -9   7       25.31       25.46      1.51 o 
   5  -9   7        6.56        8.96      1.01 o 
   6  -9   7       39.14       51.62      2.21 o 
  -6  -8   7        1.93        1.72      0.50 o 
  -5  -8   7       64.81       66.40      1.70 o 
  -4  -8   7        0.02        0.30      0.31 o 
  -3  -8   7       12.78       12.25      0.74 o 
  -2  -8   7       16.51       15.43      0.74 o 
  -1  -8   7        6.97        7.78      0.57 o 
   0  -8   7        1.42        2.48      0.39 o 
   1  -8   7       13.29       12.81      1.31 o 
   2  -8   7        2.81        2.21      0.50 o 
   3  -8   7       77.75       80.60      2.41 o 
   4  -8   7       19.50       20.23      1.31 o 
   5  -8   7       19.97       18.31      1.31 o 
   6  -8   7       44.47       50.41      2.11 o 
   7  -8   7        5.86        3.62      0.80 o 
  -7  -7   7       17.69       15.53      0.96 o 
  -6  -7   7       19.86       21.30      1.03 o 
  -5  -7   7       55.47       59.65      1.60 o 
  -4  -7   7       16.08       15.83      0.82 o 
  -3  -7   7       22.29       22.70      0.89 o 
  -2  -7   7      134.95      138.03      2.17 o 
  -1  -7   7       90.53       93.39      2.06 o 
   0  -7   7       53.54       54.65      1.26 o 
   1  -7   7       21.48       20.95      0.74 o 
   2  -7   7      283.82      281.66      3.04 o 
   3  -7   7      126.08      126.28      2.92 o 
   4  -7   7       58.81       54.84      1.91 o 
   5  -7   7        6.97        5.53      0.80 o 
   6  -7   7        1.70        2.82      0.70 o 
   7  -7   7       33.49       34.01      1.81 o 
   8  -7   7        8.60        9.86      1.21 o 
  -7  -6   7       35.07       31.23      1.24 o 
  -6  -6   7       85.16       83.15      1.92 o 
  -5  -6   7        4.95        4.83      0.53 o 
  -4  -6   7       41.77       44.05      1.21 o 
  -3  -6   7       87.92       92.12      2.11 o 
  -2  -6   7      126.79      133.86      2.07 o 
  -1  -6   7       11.76       12.29      0.55 o 
   0  -6   7       34.69       38.61      0.79 o 
   1  -6   7      192.80      188.13      1.86 o 
   2  -6   7     1240.19     1169.75      7.18 o 
   3  -6   7       18.22       17.80      0.74 o 
   4  -6   7      139.15      139.57      3.12 o 
   5  -6   7       28.40       27.97      1.41 o 
   6  -6   7       11.70       11.57      1.01 o 
   7  -6   7        7.31        8.05      1.01 o 
   8  -6   7        3.34        2.52      0.70 o 
  -8  -5   7        7.59        8.48      0.74 o 
  -7  -5   7       15.10       14.67      1.46 o 
  -6  -5   7       47.61       47.97      4.18 o 
  -5  -5   7        5.07        6.07      2.06 o 
  -4  -5   7       12.59       14.70      0.74 o 
  -3  -5   7       22.79       20.93      0.78 o 
  -2  -5   7      278.82      308.64      3.75 o 
  -1  -5   7      317.15      317.51      2.56 o 
   0  -5   7        0.32        1.58      0.23 o 
   1  -5   7       43.93       44.62      0.79 o 
   2  -5   7      444.02      407.31      3.91 o 
   3  -5   7      391.11      372.62      2.89 o 
   4  -5   7     1495.99     1454.48      8.69 o 
   5  -5   7      161.38      161.25      1.83 o 
   6  -5   7      306.48      300.87      3.44 o 
   7  -5   7        4.24        3.13      0.46 o 
   8  -5   7       10.15       10.87      1.11 o 
  -8  -4   7       94.20      100.37      1.72 o 
  -7  -4   7      142.87      144.77      1.97 o 
  -6  -4   7       99.96       99.75      1.50 o 
  -5  -4   7       18.05       19.18      0.63 o 
  -4  -4   7       71.16       64.23      1.01 o 
  -3  -4   7        2.27        2.69      0.40 o 
  -2  -4   7       53.30       51.59      0.63 o 
  -1  -4   7      206.88      221.87      1.93 o 
   0  -4   7      308.12      339.82      2.57 o 
   1  -4   7       55.62       62.42      0.91 o 
   2  -4   7        7.76        8.24      0.41 o 
   3  -4   7      137.26      140.62      1.68 o 
   4  -4   7      462.35      451.14      3.34 o 
   5  -4   7      542.78      534.47      3.96 o 
   6  -4   7       90.06       89.74      1.36 o 
   7  -4   7       23.61       24.48      1.11 o 
   8  -4   7       48.78       50.85      1.46 o 
   9  -4   7       23.73       25.57      2.82 o 
  -9  -3   7        1.55        2.65      0.53 o 
  -8  -3   7       46.83       49.14      1.18 o 
  -7  -3   7        2.16        3.99      0.41 o 
  -6  -3   7       71.96       75.53      1.25 o 
  -5  -3   7      155.15      152.35      1.75 o 
  -4  -3   7       11.33       11.20      0.46 o 
  -3  -3   7       84.79       84.66      0.88 o 
  -2  -3   7      231.57      247.77      1.65 o 
  -1  -3   7        0.11       -0.03      0.12 o 
   0  -3   7       39.95       38.73      0.66 o 
   1  -3   7       80.53       82.72      1.03 o 
   2  -3   7      103.54      107.06      0.97 o 
   3  -3   7       57.09       57.56      1.05 o 
   4  -3   7       17.19       13.10      0.64 o 
   5  -3   7       97.61       98.98      1.31 o 
   6  -3   7      216.28      220.11      2.24 o 
   7  -3   7       52.45       55.99      1.42 o 
   8  -3   7       49.90       56.68      1.53 o 
   9  -3   7      104.29      121.41      4.48 o 
  -9  -2   7       23.92       22.35      1.07 o 
  -8  -2   7       73.70       72.06      1.41 o 
  -7  -2   7       39.97       39.83      0.97 o 
  -6  -2   7       43.89       43.17      0.93 o 
  -5  -2   7       67.38       72.55      1.23 o 
  -4  -2   7       18.15       19.47      0.46 o 
  -3  -2   7       11.43       14.04      0.36 o 
  -2  -2   7      198.51      222.72      1.52 o 
  -1  -2   7       49.21       54.10      0.79 o 
   0  -2   7       75.13       92.79      1.04 o 
   1  -2   7       15.22       14.21      0.29 o 
   2  -2   7      273.70      279.87      1.82 o 
   3  -2   7     1017.44     1068.09      5.53 o 
   4  -2   7       45.40       45.12      0.68 o 
   5  -2   7        4.06        5.05      0.30 o 
   6  -2   7      173.60      168.83      2.52 o 
   7  -2   7       45.28       48.88      1.31 o 
   8  -2   7       47.57       43.58      1.35 o 
   9  -2   7      126.60      139.85      3.02 o 
  -9  -1   7       17.44       16.39      1.21 o 
  -8  -1   7       29.86       27.75      1.07 o 
  -7  -1   7        3.50        3.89      0.37 o 
  -6  -1   7        0.34        0.60      0.23 o 
  -5  -1   7       74.30       80.45      1.38 o 
  -4  -1   7       32.49       28.34      0.46 o 
  -3  -1   7      338.29      361.88      2.82 o 
  -2  -1   7       98.11       95.27      0.78 o 
  -1  -1   7      391.96      395.78      2.28 o 
   0  -1   7     1397.01     1440.37     17.15 o 
   1  -1   7     1137.88     1201.80      5.32 o 
   2  -1   7       40.90       38.18      0.56 o 
   3  -1   7      600.81      621.54      3.50 o 
   4  -1   7        0.44        0.38      0.15 o 
   5  -1   7       16.89       11.50      0.45 o 
   6  -1   7      100.67       94.13      1.14 o 
   7  -1   7      204.02      192.54      3.02 o 
   8  -1   7        0.02        0.50      0.36 o 
   9  -1   7      113.63      117.29      2.38 o 
  -9   0   7        0.96        0.55      0.75 o 
  -8   0   7       94.36       89.02      1.88 o 
  -7   0   7       53.47       53.13      1.06 o 
  -6   0   7      109.91      110.49      1.45 o 
  -5   0   7      299.14      316.37      1.94 o 
  -4   0   7        0.34        0.36      0.14 o 
  -3   0   7        0.04        0.33      0.10 o 
  -2   0   7      607.26      624.19      3.05 o 
  -1   0   7      509.41      539.15      2.67 o 
   0   0   7      551.36      541.85      2.66 o 
   1   0   7      119.26      136.98      1.08 o 
   2   0   7      220.87      220.84      1.56 o 
   3   0   7        0.31        0.55      0.31 o 
   4   0   7       32.84       39.08      0.64 o 
   5   0   7        1.13        1.35      0.36 o 
   6   0   7       98.88       84.14      1.30 o 
   7   0   7       46.66       44.62      1.27 o 
   8   0   7        3.47        3.08      1.01 o 
  -9   1   7        7.28        8.01      0.71 o 
  -8   1   7      161.38      152.58      3.47 o 
  -7   1   7      167.46      155.25      2.38 o 
  -6   1   7       73.86       78.81      1.01 o 
  -5   1   7      139.91      154.45      1.41 o 
  -4   1   7        6.90       10.01      0.41 o 
  -3   1   7       20.10       17.93      0.36 o 
  -2   1   7       91.94       86.51      0.78 o 
  -1   1   7      352.18      367.39      1.98 o 
   0   1   7       99.56       93.46      0.76 o 
   1   1   7        8.97        7.51      0.30 o 
   2   1   7        0.56        0.45      0.13 o 
   3   1   7      548.84      533.05      3.15 o 
   4   1   7      180.79      179.38      1.54 o 
   5   1   7      148.87      132.84      1.35 o 
   6   1   7      106.60       93.62      1.41 o 
   7   1   7       17.23       17.80      0.69 o 
   8   1   7       21.65       21.73      1.51 o 
  -9   2   7        5.60        4.77      0.60 o 
  -8   2   7       33.87       29.10      1.10 o 
  -7   2   7       32.08       26.95      0.96 o 
  -6   2   7       14.57       13.70      0.66 o 
  -5   2   7      155.60      160.80      1.46 o 
  -4   2   7      372.43      382.80      2.50 o 
  -3   2   7       51.78       66.00      0.78 o 
  -2   2   7        4.35        1.97      0.15 o 
  -1   2   7      260.76      292.83      1.67 o 
   0   2   7       39.31       42.80      0.64 o 
   1   2   7      142.63      124.82      1.18 o 
   2   2   7      236.83      220.69      1.42 o 
   3   2   7       65.45       66.36      0.80 o 
   4   2   7      126.70      119.87      1.45 o 
   5   2   7     1187.64     1140.68      9.14 o 
   6   2   7       68.75       62.73      1.53 o 
   7   2   7       13.15       15.88      0.89 o 
   8   2   7        2.35        1.31      0.70 o 
  -9   3   7       41.77       45.47      1.46 o 
  -8   3   7        2.40        3.82      0.53 o 
  -7   3   7        1.47        2.65      0.41 o 
  -6   3   7       17.37       17.50      0.83 o 
  -5   3   7      126.08      120.38      1.24 o 
  -4   3   7      743.41      709.76      4.17 o 
  -3   3   7       75.13       84.73      0.91 o 
  -2   3   7      353.72      355.75      2.95 o 
  -1   3   7        8.48        8.93      0.42 o 
   0   3   7       43.78       41.66      0.68 o 
   1   3   7        5.13        3.79      0.32 o 
   2   3   7      180.46      168.03      1.49 o 
   3   3   7        7.18        5.00      0.35 o 
   4   3   7      173.32      160.32      2.38 o 
   5   3   7      279.34      278.30      3.45 o 
   6   3   7       27.13       25.98      1.07 o 
   7   3   7      295.19      288.02      6.69 o 
  -9   4   7      420.35      418.82      5.89 o 
  -8   4   7       63.59       60.41      1.23 o 
  -7   4   7       14.33       15.30      0.63 o 
  -6   4   7       58.86       55.96      1.24 o 
  -5   4   7        9.85        8.37      0.60 o 
  -4   4   7      608.99      593.73      4.23 o 
  -3   4   7        6.66        7.17      0.38 o 
  -2   4   7        9.45       11.51      0.46 o 
  -1   4   7       26.52       30.88      0.70 o 
   0   4   7       11.06       10.49      0.40 o 
   1   4   7       26.77       35.47      0.68 o 
   2   4   7      100.99       97.00      1.12 o 
   3   4   7      196.73      199.20      1.73 o 
   4   4   7        0.25        0.42      0.31 o 
   5   4   7       27.61       32.80      1.14 o 
   6   4   7        7.23        6.94      0.80 o 
   7   4   7      109.49      109.71      2.27 o 
  -8   5   7       28.82       28.63      1.13 o 
  -7   5   7      906.37      907.25      7.95 o 
  -6   5   7      139.53      140.57      2.31 o 
  -5   5   7       10.31       11.57      0.67 o 
  -4   5   7       13.76       13.34      0.71 o 
  -3   5   7       18.08       19.76      0.94 o 
  -2   5   7       86.14       73.38      1.32 o 
  -1   5   7        2.16        2.32      0.29 o 
   0   5   7       15.48       14.69      0.54 o 
   1   5   7       25.33       15.07      0.48 o 
   2   5   7       14.42       16.98      0.58 o 
   3   5   7       60.32       57.45      1.46 o 
   4   5   7        3.58        3.80      0.96 o 
   5   5   7       24.82       25.62      1.07 o 
   6   5   7       59.85       62.44      5.38 o 
  -8   6   7       66.66       75.12      3.57 o 
  -7   6   7      240.84      253.68      3.55 o 
  -6   6   7        6.28        6.64      0.64 o 
  -5   6   7       22.45       23.13      0.96 o 
  -4   6   7       33.00       32.68      1.61 o 
  -3   6   7       59.69       58.76      1.08 o 
  -2   6   7        1.64        1.36      0.27 o 
  -1   6   7       25.74       16.77      0.66 o 
   0   6   7        0.73        1.03      0.28 o 
   1   6   7       60.94       34.15      0.98 o 
   2   6   7        1.28        1.20      0.24 o 
   3   6   7       15.94       21.79      1.00 o 
   4   6   7        3.11        4.02      0.91 o 
   5   6   7        3.04        4.36      0.60 o 
   6   6   7      146.77      159.50      2.95 o 
  -7   7   7       83.51       92.31      3.87 o 
  -6   7   7       36.03       35.42      1.27 o 
  -5   7   7        0.38        0.94      0.39 o 
  -4   7   7        4.73        4.02      0.60 o 
  -3   7   7        0.23        0.30      0.28 o 
  -2   7   7       32.96       31.11      1.09 o 
  -1   7   7        4.64        3.79      0.37 o 
   0   7   7      267.96      249.46      2.63 o 
   1   7   7       32.02       32.86      1.09 o 
   2   7   7       66.95       75.63      1.78 o 
   3   7   7      112.11       96.27      2.10 o 
   4   7   7        5.17        7.30      0.71 o 
   5   7   7        8.20        7.70      0.78 o 
  -6   8   7       33.79       33.84      1.31 o 
  -5   8   7      168.00      169.55      2.84 o 
  -4   8   7       19.02       22.10      2.16 o 
  -3   8   7      136.89      137.65      2.45 o 
  -2   8   7        4.34        3.92      0.53 o 
  -1   8   7       41.56       41.65      1.04 o 
   0   8   7        0.48        0.46      0.27 o 
   1   8   7        0.96        0.91      0.27 o 
   2   8   7       59.02       70.21      1.81 o 
   3   8   7        0.69        1.70      0.46 o 
  -5   9   7       19.42       19.73      1.31 o 
  -4   9   7      151.45      162.82      6.44 o 
  -3   9   7       86.79      103.36      4.28 o 
  -2   9   7       72.98       80.81      1.92 o 
  -1   9   7        3.27        4.52      0.60 o 
   0   9   7        9.10        7.99      0.77 o 
   1   9   7       12.08       11.11      0.82 o 
   2   9   7        6.75        6.59      0.71 o 
  -1 -11   8        1.64        1.99      0.70 o 
   0 -11   8        0.79        0.70      0.50 o 
   1 -11   8        0.00       -0.40      0.45 o 
   2 -11   8        5.35        5.63      0.91 o 
   3 -11   8        5.76        6.84      1.01 o 
  -3 -10   8        0.21       -0.10      0.33 o 
  -2 -10   8       41.53       38.80      1.31 o 
  -1 -10   8        0.04        0.10      0.36 o 
   0 -10   8        0.00        0.08      0.31 o 
   1 -10   8        1.95        1.61      0.60 o 
   2 -10   8       16.90       18.21      1.31 o 
   3 -10   8        0.01       -0.10      0.50 o 
   4 -10   8       45.37       59.77      2.31 o 
   5 -10   8       13.59       13.79      1.31 o 
  -5  -9   8        2.37        2.57      0.53 o 
  -4  -9   8       87.04       86.66      1.99 o 
  -3  -9   8       11.09       12.38      1.36 o 
  -2  -9   8       61.23       57.86      1.53 o 
  -1  -9   8        0.04       -0.05      0.45 o 
   0  -9   8       11.08       10.41      0.70 o 
   1  -9   8       53.48       55.95      2.01 o 
   2  -9   8       37.82       36.93      1.71 o 
   3  -9   8        2.56        2.52      0.60 o 
   4  -9   8       64.94       72.35      2.52 o 
   5  -9   8        4.45        4.83      0.91 o 
   6  -9   8       82.18       99.82      3.12 o 
  -6  -8   8        4.06        4.32      0.60 o 
  -5  -8   8       21.34       19.79      1.00 o 
  -4  -8   8       13.89       11.76      0.77 o 
  -3  -8   8       35.58       33.48      1.17 o 
  -2  -8   8        0.11        0.13      0.60 o 
  -1  -8   8        9.80       10.68      0.64 o 
   0  -8   8        2.34        2.31      0.43 o 
   1  -8   8       76.72       76.26      1.53 o 
   2  -8   8       22.40       25.06      1.41 o 
   3  -8   8        3.97        4.93      0.70 o 
   4  -8   8       19.46       18.31      1.21 o 
   5  -8   8        0.16        0.00      0.50 o 
   6  -8   8       78.95       84.32      2.82 o 
   7  -8   8       18.77       19.42      1.51 o 
  -6  -7   8       10.74       11.60      0.82 o 
  -5  -7   8       11.78       11.51      0.78 o 
  -4  -7   8        6.13        6.44      1.06 o 
  -3  -7   8        8.49        8.48      0.65 o 
  -2  -7   8      127.97      124.29      2.87 o 
  -1  -7   8        1.93        2.14      0.29 o 
   0  -7   8      303.33      293.69      2.63 o 
   1  -7   8        0.52        0.77      0.44 o 
   2  -7   8       91.48       93.10      1.50 o 
   3  -7   8        4.14        4.63      0.70 o 
   4  -7   8       19.40       23.14      1.31 o 
   5  -7   8      103.28      101.53      2.82 o 
   6  -7   8      141.33      137.65      3.52 o 
   7  -7   8      111.84      110.28      3.22 o 
  -7  -6   8        0.50        0.65      0.65 o 
  -6  -6   8       57.76       52.82      1.53 o 
  -5  -6   8        2.34        1.67      0.43 o 
  -4  -6   8       20.13       19.71      0.89 o 
  -3  -6   8        3.21        3.55      0.46 o 
  -2  -6   8      100.99      108.36      1.63 o 
  -1  -6   8      393.00      398.56      4.01 o 
   0  -6   8     1310.89     1259.35      7.70 o 
   1  -6   8       33.33       28.17      0.71 o 
   2  -6   8     1329.99     1310.45      8.01 o 
   3  -6   8       78.15       77.05      1.53 o 
   4  -6   8      134.94      131.95      2.10 o 
   5  -6   8      194.03      196.82      4.02 o 
   6  -6   8        0.60        0.30      0.50 o 
   7  -6   8      115.18      111.09      3.22 o 
   8  -6   8       15.60       15.70      1.31 o 
  -8  -5   8      106.85      103.15      2.28 o 
  -7  -5   8      186.29      188.87      4.33 o 
  -6  -5   8       25.10       24.89      1.46 o 
  -5  -5   8        6.59        6.44      0.57 o 
  -4  -5   8       57.30       58.66      1.66 o 
  -3  -5   8       83.78       85.48      6.09 o 
  -2  -5   8      441.47      456.45      3.41 o 
  -1  -5   8      970.60      989.24      6.21 o 
   0  -5   8        0.16        0.07      0.17 o 
   1  -5   8      155.40      151.58      1.63 o 
   2  -5   8      436.66      404.01      4.53 o 
   3  -5   8      384.99      363.32      2.91 o 
   4  -5   8        7.21        7.95      0.57 o 
   5  -5   8       65.58       65.12      3.22 o 
   6  -5   8        3.43        3.22      0.70 o 
   7  -5   8       11.49       11.47      1.11 o 
   8  -5   8        2.20        1.11      0.60 o 
  -8  -4   8      102.11      105.38      2.24 o 
  -7  -4   8      279.11      284.80      3.73 o 
  -6  -4   8        1.52        2.38      0.46 o 
  -5  -4   8       65.94       67.17      1.49 o 
  -4  -4   8      494.07      493.02      4.80 o 
  -3  -4   8        0.08        0.03      0.17 o 
  -2  -4   8       21.59       24.07      1.10 o 
  -1  -4   8        7.89        6.51      0.33 o 
   0  -4   8        0.14        1.09      0.19 o 
   1  -4   8      200.63      194.80      1.84 o 
   2  -4   8        6.31        3.49      0.29 o 
   3  -4   8        4.65        5.65      0.36 o 
   4  -4   8       13.38       12.80      0.96 o 
   5  -4   8       65.07       67.34      1.66 o 
   6  -4   8        5.22        6.17      0.53 o 
   7  -4   8       33.01       35.52      1.71 o 
   8  -4   8       36.20       38.94      1.91 o 
  -8  -3   8       10.50       10.87      0.64 o 
  -7  -3   8       10.81       11.33      0.58 o 
  -6  -3   8       49.61       49.38      1.03 o 
  -5  -3   8       32.58       32.75      0.77 o 
  -4  -3   8      194.04      209.45      1.66 o 
  -3  -3   8      165.90      173.91      1.72 o 
  -2  -3   8      124.61      138.12      1.44 o 
  -1  -3   8        4.57        2.91      0.40 o 
   0  -3   8      223.85      222.89      1.95 o 
   1  -3   8      128.58      146.52      1.51 o 
   2  -3   8      166.78      173.86      1.70 o 
   3  -3   8       65.19       63.14      0.78 o 
   4  -3   8        5.08        4.07      0.26 o 
   5  -3   8      165.45      159.02      2.93 o 
   6  -3   8      251.35      241.88      2.39 o 
   7  -3   8        6.10        7.04      0.57 o 
   8  -3   8        1.25        1.15      0.39 o 
  -9  -2   8        1.75        1.69      0.46 o 
  -8  -2   8       31.03       28.86      0.89 o 
  -7  -2   8        6.36        5.58      0.44 o 
  -6  -2   8       24.18       24.85      0.83 o 
  -5  -2   8      137.76      138.82      1.64 o 
  -4  -2   8      152.45      163.93      1.53 o 
  -3  -2   8      277.21      288.37      1.97 o 
  -2  -2   8      657.80      684.72      3.73 o 
  -1  -2   8      210.83      247.65      2.07 o 
   0  -2   8       14.43       23.32      0.88 o 
   1  -2   8        3.03        2.46      0.14 o 
   2  -2   8       97.47       97.63      0.94 o 
   3  -2   8       15.57       21.49      0.55 o 
   4  -2   8       12.49       10.67      0.42 o 
   5  -2   8      162.18      143.97      1.42 o 
   6  -2   8       40.20       37.18      0.87 o 
   7  -2   8      159.57      148.58      3.77 o 
   8  -2   8       34.26       35.69      1.24 o 
  -9  -1   8        6.12        6.39      0.67 o 
  -8  -1   8       19.49       20.75      0.96 o 
  -7  -1   8        0.24        0.74      0.29 o 
  -6  -1   8       16.49       16.88      0.60 o 
  -5  -1   8        0.89        0.89      0.20 o 
  -4  -1   8       26.66       26.55      0.47 o 
  -3  -1   8       17.48       16.39      0.36 o 
  -2  -1   8       46.03       49.89      0.58 o 
  -1  -1   8      333.88      373.91      2.25 o 
   0  -1   8      515.72      537.88      3.59 o 
   1  -1   8        0.02        0.23      0.12 o 
   2  -1   8        2.73        2.34      0.18 o 
   3  -1   8        8.21        7.85      0.31 o 
   4  -1   8      100.57       94.43      1.07 o 
   5  -1   8      142.36      119.19      1.27 o 
   6  -1   8       13.57       12.70      0.54 o 
   7  -1   8       14.28       14.65      0.78 o 
   8  -1   8       14.88       18.22      2.47 o 
  -9   0   8        0.30        0.46      0.91 o 
  -8   0   8      166.21      163.50      4.78 o 
  -7   0   8      273.37      267.81      2.84 o 
  -6   0   8      253.25      252.05      5.43 o 
  -5   0   8       35.35       36.27      0.57 o 
  -4   0   8        6.65        5.87      0.31 o 
  -3   0   8      178.09      173.42      1.50 o 
  -2   0   8      417.10      420.59      2.29 o 
  -1   0   8      280.04      309.04      2.25 o 
   0   0   8       85.38       80.46      0.73 o 
   1   0   8      138.40      118.83      1.25 o 
   2   0   8       24.47       20.07      0.44 o 
   3   0   8       30.43       34.64      0.60 o 
   4   0   8       69.99       65.21      0.88 o 
   5   0   8       38.66       39.69      0.71 o 
   6   0   8       20.70       24.75      0.71 o 
   7   0   8       15.74       17.51      0.82 o 
   8   0   8       61.59       64.93      1.67 o 
  -9   1   8        4.16        5.22      0.86 o 
  -8   1   8       14.19       13.13      1.41 o 
  -7   1   8        0.02        0.44      0.31 o 
  -6   1   8        0.37        1.11      0.19 o 
  -5   1   8      123.20      129.02      1.15 o 
  -4   1   8        0.36        0.77      0.17 o 
  -3   1   8        2.57        2.60      0.19 o 
  -2   1   8        4.82        6.50      0.23 o 
  -1   1   8      178.13      180.52      1.24 o 
   0   1   8       41.10       37.06      0.48 o 
   1   1   8      510.72      469.45      2.88 o 
   2   1   8        0.00       -0.14      0.14 o 
   3   1   8      724.50      681.16      3.89 o 
   4   1   8        2.00        1.78      0.22 o 
   5   1   8      158.70      144.89      1.45 o 
   6   1   8        0.19        1.21      0.36 o 
   7   1   8       22.16       20.66      0.96 o 
   8   1   8      110.85      127.39      3.52 o 
  -9   2   8        4.41        4.22      0.60 o 
  -8   2   8        0.96       -0.15      0.31 o 
  -7   2   8        7.55        9.41      0.96 o 
  -6   2   8        1.67        1.65      0.27 o 
  -5   2   8       23.45       27.04      0.58 o 
  -4   2   8       57.41       58.90      0.83 o 
  -3   2   8        0.02        0.01      0.11 o 
  -2   2   8        2.35        2.87      0.19 o 
  -1   2   8      417.66      420.34      2.70 o 
   0   2   8        1.76        0.76      0.17 o 
   1   2   8        7.57        7.72      0.58 o 
   2   2   8     2126.09     2034.31      9.94 o 
   3   2   8      644.64      617.88      4.36 o 
   4   2   8      427.74      405.83      5.05 o 
   5   2   8      461.96      460.94      5.74 o 
   6   2   8        4.50        5.11      0.53 o 
   7   2   8        2.67        4.22      1.01 o 
  -9   3   8        1.24        1.68      0.50 o 
  -8   3   8        8.41       10.74      1.71 o 
  -7   3   8       12.68       10.58      0.69 o 
  -6   3   8       11.48       11.66      0.52 o 
  -5   3   8      199.55      195.71      1.72 o 
  -4   3   8     1515.06     1476.31      8.87 o 
  -3   3   8      169.22      158.43      1.72 o 
  -2   3   8       28.95       26.86      1.16 o 
  -1   3   8      415.64      403.52      2.70 o 
   0   3   8       18.41       18.29      0.49 o 
   1   3   8        2.64        2.61      0.25 o 
   2   3   8      380.84      369.32      2.58 o 
   3   3   8      233.12      231.09      2.27 o 
   4   3   8        3.01        3.49      0.43 o 
   5   3   8      349.75      346.21      6.29 o 
   6   3   8        6.42        6.90      0.64 o 
   7   3   8        2.92        3.77      0.60 o 
  -8   4   8        1.74        2.52      0.70 o 
  -7   4   8       15.71       14.44      0.86 o 
  -6   4   8       73.25       70.87      1.56 o 
  -5   4   8        4.85        5.46      0.53 o 
  -4   4   8      593.10      562.86      4.94 o 
  -3   4   8       21.98       27.88      0.71 o 
  -2   4   8        3.26        3.27      0.46 o 
  -1   4   8      373.09      300.58      2.28 o 
   0   4   8       88.97       91.28      1.39 o 
   1   4   8        0.19        0.21      0.17 o 
   2   4   8       68.81       63.35      0.95 o 
   3   4   8       15.42       15.45      0.55 o 
   4   4   8       12.21       12.54      0.74 o 
   5   4   8        2.96        1.71      0.43 o 
   6   4   8        0.74       -0.12      0.35 o 
   7   4   8        2.64        4.16      0.64 o 
  -8   5   8       63.69       69.34      2.62 o 
  -7   5   8       31.80       34.51      1.46 o 
  -6   5   8        1.11        1.87      0.50 o 
  -5   5   8        6.23        5.79      0.57 o 
  -4   5   8       35.82       35.88      1.10 o 
  -3   5   8       12.24       13.42      0.66 o 
  -2   5   8        6.36        7.75      0.46 o 
  -1   5   8      577.41      407.55      3.39 o 
   0   5   8        7.15        4.35      0.41 o 
   1   5   8      146.03      111.39      1.33 o 
   2   5   8       22.85       22.24      0.60 o 
   3   5   8       33.30       33.53      1.17 o 
   4   5   8        7.85        7.95      0.64 o 
   5   5   8       14.70       17.79      0.96 o 
   6   5   8        3.45        3.25      0.91 o 
  -7   6   8       30.54       36.30      2.31 o 
  -6   6   8        2.62        2.57      0.50 o 
  -5   6   8        1.60        1.97      0.43 o 
  -4   6   8       18.58       18.29      0.89 o 
  -3   6   8       21.73       19.75      0.69 o 
  -2   6   8        5.04        3.80      0.37 o 
  -1   6   8        5.68        3.40      0.66 o 
   0   6   8      107.29       97.25      1.29 o 
   1   6   8      329.03      280.58      2.36 o 
   2   6   8        0.17       -0.20      0.20 o 
   3   6   8        3.94        2.81      0.50 o 
   4   6   8        0.04        0.64      0.80 o 
   5   6   8       16.15       15.94      1.06 o 
  -7   7   8        0.97        1.51      0.50 o 
  -6   7   8       32.03       34.22      1.28 o 
  -5   7   8       58.89       61.72      1.67 o 
  -4   7   8       22.67       19.19      1.81 o 
  -3   7   8      112.29      116.92      2.20 o 
  -2   7   8        0.40        0.60      0.27 o 
  -1   7   8       20.78       17.83      0.69 o 
   0   7   8        4.26        4.37      0.36 o 
   1   7   8        8.44        7.13      0.43 o 
   2   7   8       84.80       82.65      1.88 o 
   3   7   8      116.39      116.42      3.42 o 
   4   7   8        1.76        2.97      0.57 o 
  -6   8   8        0.42        1.13      0.46 o 
  -5   8   8      195.82      201.29      3.23 o 
  -4   8   8       35.85       41.13      1.39 o 
  -3   8   8      247.59      268.64      3.66 o 
  -2   8   8        7.44        7.95      0.67 o 
  -1   8   8        0.57        0.12      0.25 o 
   0   8   8        9.82        9.91      0.49 o 
   1   8   8        5.64        5.67      0.43 o 
   2   8   8       66.08       72.38      1.88 o 
   3   8   8      102.39      107.12      2.52 o 
  -4   9   8        7.04        8.24      0.78 o 
  -3   9   8        3.31        3.32      0.60 o 
  -2   9   8        1.09        1.36      0.46 o 
  -1   9   8        4.89        5.92      1.16 o 
   0   9   8        0.59        0.68      0.29 o 
   1   9   8        3.66        3.82      0.50 o 
   0 -11   9       23.18       23.14      1.51 o 
   1 -11   9        6.89        6.43      0.67 o 
   2 -11   9       39.32       49.71      2.21 o 
  -3 -10   9        0.88        0.60      0.46 o 
  -2 -10   9       16.95       17.44      1.51 o 
  -1 -10   9       63.55       64.05      1.64 o 
   0 -10   9        6.01        5.43      0.80 o 
   1 -10   9       24.90       25.36      1.51 o 
   2 -10   9       63.84       75.67      2.62 o 
   3 -10   9       43.06       41.76      2.01 o 
   4 -10   9       43.54       55.54      2.31 o 
  -4  -9   9        4.59        4.03      0.70 o 
  -3  -9   9        3.52        4.24      1.11 o 
  -2  -9   9       10.68       10.20      0.74 o 
  -1  -9   9        0.35        0.55      0.45 o 
   0  -9   9      111.33      109.85      2.03 o 
   1  -9   9       35.52       37.33      1.71 o 
   2  -9   9       50.61       48.10      2.01 o 
   3  -9   9       14.98       15.19      1.21 o 
   4  -9   9      119.12      139.77      3.62 o 
   5  -9   9        2.64        2.01      0.70 o 
   6  -9   9       15.31       15.29      1.31 o 
  -5  -8   9        5.85        5.46      0.65 o 
  -4  -8   9       41.04       37.24      1.31 o 
  -3  -8   9       43.95       45.45      1.39 o 
  -2  -8   9       43.04       41.66      1.28 o 
  -1  -8   9       19.77       21.14      0.92 o 
   0  -8   9        6.52        6.82      0.57 o 
   1  -8   9        6.50        6.06      0.53 o 
   2  -8   9       17.41       18.82      1.21 o 
   3  -8   9        6.92        6.44      0.80 o 
   4  -8   9        1.87        2.31      0.60 o 
   5  -8   9       34.59       40.15      1.91 o 
   6  -8   9       32.52       36.22      1.91 o 
  -6  -7   9        2.17        1.68      0.50 o 
  -5  -7   9        1.65        2.27      0.50 o 
  -4  -7   9        4.58        4.46      0.53 o 
  -3  -7   9       17.88       19.49      0.89 o 
  -2  -7   9      220.89      222.04      2.95 o 
  -1  -7   9       22.21       22.38      0.69 o 
   0  -7   9      275.64      270.28      2.55 o 
   1  -7   9        9.19        9.13      0.46 o 
   2  -7   9        1.97        2.37      0.31 o 
   3  -7   9        5.08        5.19      0.50 o 
   4  -7   9       27.25       28.07      1.51 o 
   5  -7   9      497.72      485.11      7.35 o 
   6  -7   9        0.29        0.00      0.50 o 
   7  -7   9        8.20        8.85      1.11 o 
  -7  -6   9        0.07        0.05      0.36 o 
  -6  -6   9        1.97        2.04      0.50 o 
  -5  -6   9        2.72        2.80      0.46 o 
  -4  -6   9        4.20        4.83      0.53 o 
  -3  -6   9        8.22        7.62      0.60 o 
  -2  -6   9       42.27       45.45      0.92 o 
  -1  -6   9     1119.84     1134.28      8.48 o 
   0  -6   9     1628.06     1614.83      9.62 o 
   1  -6   9      170.58      171.80      1.88 o 
   2  -6   9       13.58       14.20      0.76 o 
   3  -6   9       52.29       51.76      2.92 o 
   4  -6   9       19.30       20.13      0.85 o 
   5  -6   9      327.54      324.67      3.80 o 
   6  -6   9        0.23       -0.30      0.50 o 
   7  -6   9        0.00        0.00      0.50 o 
  -7  -5   9       88.08       88.10      2.06 o 
  -6  -5   9       16.47       18.14      0.96 o 
  -5  -5   9        5.59        4.65      0.53 o 
  -4  -5   9       33.76       35.95      1.10 o 
  -3  -5   9       69.34       69.68      1.49 o 
  -2  -5   9       43.96       43.83      1.03 o 
  -1  -5   9      454.33      477.74      3.59 o 
   0  -5   9       44.58       37.96      1.67 o 
   1  -5   9      607.89      598.80      5.95 o 
   2  -5   9      673.77      649.08      4.55 o 
   3  -5   9       82.42       81.65      1.23 o 
   4  -5   9       10.17       11.04      0.64 o 
   5  -5   9       57.04       56.53      1.39 o 
   6  -5   9        0.32        0.34      0.31 o 
   7  -5   9        7.12        7.65      1.01 o 
   8  -5   9        3.93        4.53      0.91 o 
  -8  -4   9       42.32       39.04      1.39 o 
  -7  -4   9       19.38       18.94      0.96 o 
  -6  -4   9      103.32      103.25      2.06 o 
  -5  -4   9       31.52       32.81      1.07 o 
  -4  -4   9        0.46        0.10      0.28 o 
  -3  -4   9       12.14       11.84      0.59 o 
  -2  -4   9        1.66        1.51      0.26 o 
  -1  -4   9       32.09       31.45      0.96 o 
   0  -4   9       28.86       32.50      0.85 o 
   1  -4   9        3.27        3.28      0.36 o 
   2  -4   9      225.77      224.75      2.13 o 
   3  -4   9        2.93        3.62      0.62 o 
   4  -4   9        7.52        8.06      0.73 o 
   5  -4   9       16.87       16.00      0.74 o 
   6  -4   9        0.00        0.00      0.28 o 
   7  -4   9        7.35        7.26      0.60 o 
   8  -4   9       10.69       14.69      1.31 o 
  -8  -3   9        4.62        4.32      0.60 o 
  -7  -3   9        0.01       -0.27      0.31 o 
  -6  -3   9       11.47       11.99      0.86 o 
  -5  -3   9       84.05       86.18      2.01 o 
  -4  -3   9       26.19       29.35      0.68 o 
  -3  -3   9      234.89      249.01      2.25 o 
  -2  -3   9       31.47       34.40      0.83 o 
  -1  -3   9      241.39      254.68      2.22 o 
   0  -3   9        4.13        3.94      0.34 o 
   1  -3   9       12.53        8.29      0.38 o 
   2  -3   9      507.45      544.53      3.87 o 
   3  -3   9       32.47       41.93      0.89 o 
   4  -3   9      137.96      119.91      1.49 o 
   5  -3   9       80.32       70.30      1.46 o 
   6  -3   9      188.70      180.21      3.82 o 
   7  -3   9        0.44        0.60      0.36 o 
   8  -3   9        9.05        7.04      0.91 o 
  -8  -2   9        3.78        3.28      0.53 o 
  -7  -2   9       72.57       72.95      3.12 o 
  -6  -2   9        1.79        2.65      0.40 o 
  -5  -2   9        4.86        5.13      0.36 o 
  -4  -2   9      631.75      649.63      4.62 o 
  -3  -2   9       86.38       94.94      1.23 o 
  -2  -2   9      483.25      516.43      3.65 o 
  -1  -2   9      408.97      413.69      3.07 o 
   0  -2   9      604.54      576.21      9.62 o 
   1  -2   9        0.21       -0.01      0.15 o 
   2  -2   9        8.30       11.69      0.52 o 
   3  -2   9      130.82      131.01      1.54 o 
   4  -2   9       35.18       33.24      0.62 o 
   5  -2   9       74.38       66.89      0.94 o 
   6  -2   9       48.87       48.22      1.01 o 
   7  -2   9       95.53       90.93      1.81 o 
   8  -2   9        1.46        1.56      0.43 o 
  -9  -1   9       76.94       72.71      2.31 o 
  -8  -1   9      106.72      105.04      2.10 o 
  -7  -1   9       24.93       25.45      1.21 o 
  -6  -1   9       21.21       19.00      0.66 o 
  -5  -1   9        7.24        6.54      0.29 o 
  -4  -1   9       24.01       24.83      0.49 o 
  -3  -1   9      245.60      240.95      1.66 o 
  -2  -1   9      149.35      142.43      1.09 o 
  -1  -1   9        0.70        0.48      0.18 o 
   0  -1   9      652.05      651.06      3.80 o 
   1  -1   9        1.00        1.07      0.17 o 
   2  -1   9       33.22       35.91      0.58 o 
   3  -1   9       78.39       69.57      0.88 o 
   4  -1   9       36.46       34.63      0.74 o 
   5  -1   9      119.19       92.37      1.28 o 
   6  -1   9       75.36       66.03      1.02 o 
   7  -1   9       91.19       81.23      1.74 o 
   8  -1   9        0.25        0.20      0.36 o 
  -9   0   9       51.42       48.22      1.49 o 
  -8   0   9        0.28        0.81      0.45 o 
  -7   0   9       14.75       15.32      0.65 o 
  -6   0   9       17.92       16.21      0.62 o 
  -5   0   9      275.63      277.77      1.89 o 
  -4   0   9       81.80       80.90      0.86 o 
  -3   0   9        3.84        4.54      0.24 o 
  -2   0   9       36.85       41.62      0.61 o 
  -1   0   9        1.05        0.21      0.21 o 
   0   0   9        4.24        5.02      0.24 o 
   1   0   9      416.48      391.30      2.79 o 
   2   0   9       31.31       32.86      0.57 o 
   3   0   9        0.13        0.43      0.16 o 
   4   0   9       10.93       10.12      0.58 o 
   5   0   9        1.86        1.77      0.24 o 
   6   0   9        1.61        2.72      0.37 o 
   7   0   9       18.66       18.41      1.31 o 
   8   0   9       74.53       84.12      2.82 o 
  -9   1   9       10.98        9.12      0.96 o 
  -8   1   9       54.26       52.35      1.46 o 
  -7   1   9      220.77      211.94      2.88 o 
  -6   1   9      213.36      210.40      1.66 o 
  -5   1   9       40.19       39.61      0.64 o 
  -4   1   9        1.39        1.75      0.19 o 
  -3   1   9       99.25      103.60      0.97 o 
  -2   1   9       88.05       81.64      0.81 o 
  -1   1   9       18.00       14.53      0.34 o 
   0   1   9       71.46       66.28      0.86 o 
   1   1   9      879.83      818.27      4.55 o 
   2   1   9      226.80      212.02      2.03 o 
   3   1   9       32.00       33.05      0.77 o 
   4   1   9        2.92        2.84      0.31 o 
   5   1   9       36.13       32.36      0.83 o 
   6   1   9       16.67       15.42      0.86 o 
   7   1   9       16.42       15.27      0.89 o 
  -9   2   9        9.81        9.40      0.86 o 
  -8   2   9       15.68       16.40      0.84 o 
  -7   2   9       20.07       18.50      0.84 o 
  -6   2   9        9.26        9.99      0.43 o 
  -5   2   9      287.73      288.54      1.99 o 
  -4   2   9       21.90       22.38      0.47 o 
  -3   2   9       14.67       12.20      0.44 o 
  -2   2   9        9.11       12.03      0.41 o 
  -1   2   9        4.20        7.17      0.42 o 
   0   2   9       58.86       56.99      0.84 o 
   1   2   9       24.61       22.60      0.55 o 
   2   2   9      837.08      812.60      5.43 o 
   3   2   9     2214.72     2136.25     12.34 o 
   4   2   9       11.09       11.44      0.50 o 
   5   2   9        4.34        6.38      2.06 o 
   6   2   9        0.46        0.31      0.45 o 
   7   2   9        1.12        1.11      0.43 o 
  -8   3   9       33.27       39.24      1.91 o 
  -7   3   9        2.02        2.95      1.21 o 
  -6   3   9        3.12        3.41      0.46 o 
  -5   3   9       21.07       20.08      0.68 o 
  -4   3   9      416.65      410.86      3.33 o 
  -3   3   9      148.28      149.21      1.64 o 
  -2   3   9       14.56       12.57      0.57 o 
  -1   3   9       10.00        8.68      0.52 o 
   0   3   9       43.63       39.27      0.73 o 
   1   3   9       11.64       10.70      0.41 o 
   2   3   9      212.11      203.60      1.82 o 
   3   3   9       49.70       50.77      1.02 o 
   4   3   9      100.99      102.02      1.96 o 
   5   3   9      126.70      124.50      2.28 o 
   6   3   9       23.73       26.26      1.61 o 
   7   3   9        7.91        5.36      0.64 o 
  -8   4   9       36.95       38.84      1.91 o 
  -7   4   9        1.89        2.18      0.46 o 
  -6   4   9       26.55       28.54      1.03 o 
  -5   4   9        0.24        0.50      0.45 o 
  -4   4   9        2.39        3.18      0.33 o 
  -3   4   9       77.13       53.82      1.55 o 
  -2   4   9       72.02       59.83      0.97 o 
  -1   4   9       11.95       14.77      0.61 o 
   0   4   9        0.26        0.45      0.20 o 
   1   4   9        3.28        2.04      0.48 o 
   2   4   9      182.49      180.43      1.77 o 
   3   4   9       95.39       90.54      1.55 o 
   4   4   9       39.37       35.46      1.56 o 
   5   4   9       11.97       13.97      0.82 o 
   6   4   9       36.32       45.93      1.49 o 
  -8   5   9        1.34        4.22      0.60 o 
  -7   5   9       28.26       31.89      1.36 o 
  -6   5   9        2.35        1.54      0.46 o 
  -5   5   9        2.31        2.53      0.46 o 
  -4   5   9       40.88       43.35      2.11 o 
  -3   5   9      169.71      145.50      2.40 o 
  -2   5   9        4.26        2.58      0.35 o 
  -1   5   9        0.31        2.43      0.29 o 
   0   5   9      155.64      130.97      1.50 o 
   1   5   9        9.08       10.26      0.80 o 
   2   5   9       17.48       15.00      0.66 o 
   3   5   9       74.45       73.28      1.74 o 
   4   5   9        0.34        0.25      0.36 o 
   5   5   9       52.87       55.45      1.64 o 
  -7   6   9       13.94       16.68      1.71 o 
  -6   6   9       34.29       38.01      2.06 o 
  -5   6   9       13.41       14.42      0.82 o 
  -4   6   9       51.56       49.91      1.42 o 
  -3   6   9       11.31       11.01      0.56 o 
  -2   6   9       13.35       11.71      0.60 o 
  -1   6   9      243.94      198.52      1.98 o 
   0   6   9       61.98       64.61      1.09 o 
   1   6   9       75.03       72.47      1.15 o 
   2   6   9        1.17        0.80      0.26 o 
   3   6   9      161.07      173.08      2.88 o 
   4   6   9       38.86       39.42      1.39 o 
  -6   7   9        0.02        0.25      0.39 o 
  -5   7   9      216.66      218.61      3.31 o 
  -4   7   9       11.72       15.05      0.85 o 
  -3   7   9      168.09      167.84      2.73 o 
  -2   7   9        3.40        3.53      0.40 o 
  -1   7   9       74.30       73.08      1.27 o 
   0   7   9        0.04        0.04      0.21 o 
   1   7   9       10.54       14.81      0.59 o 
   2   7   9        3.69        5.18      0.64 o 
   3   7   9      144.65      155.67      2.85 o 
  -5   8   9        2.90        4.39      0.67 o 
  -4   8   9       24.69       27.73      1.17 o 
  -3   8   9       13.82       15.67      0.96 o 
  -2   8   9        0.14       -0.31      0.31 o 
  -1   8   9        0.59        0.05      0.25 o 
   0   8   9        2.74        3.42      0.37 o 
   1   8   9        9.74        9.74      0.91 o 
   2   8   9       19.65       17.66      2.11 o 
  -2   9   9       23.74       26.43      1.76 o 
  -1   9   9       23.23       25.81      0.95 o 
  -2 -10  10        6.18        7.68      1.31 o 
  -1 -10  10       10.45       11.65      0.78 o 
   0 -10  10       21.04       23.55      1.51 o 
   1 -10  10       14.85       15.09      1.21 o 
   2 -10  10      190.54      216.95      4.73 o 
   3 -10  10        4.10        3.72      0.80 o 
   4 -10  10       12.41       14.79      1.31 o 
  -4  -9  10        0.47        0.90      0.55 o 
  -3  -9  10        0.60        1.06      0.43 o 
  -2  -9  10       54.88       51.50      1.49 o 
  -1  -9  10        1.93        1.16      0.43 o 
   0  -9  10        3.14        4.48      0.57 o 
   1  -9  10       18.28       16.20      1.21 o 
   2  -9  10       14.50       12.68      1.11 o 
   3  -9  10       54.04       55.54      2.21 o 
   4  -9  10       98.55      105.35      3.12 o 
   5  -9  10       12.11       15.80      1.41 o 
  -5  -8  10        0.44        0.78      0.46 o 
  -4  -8  10      367.99      356.36      5.03 o 
  -3  -8  10        5.25        5.21      0.60 o 
  -2  -8  10       11.26       12.53      0.74 o 
  -1  -8  10        4.02        4.03      0.38 o 
   0  -8  10      171.78      164.85      2.48 o 
   1  -8  10        0.09       -0.09      0.19 o 
   2  -8  10        9.66        9.61      0.96 o 
   3  -8  10        9.71        8.75      1.01 o 
   4  -8  10       39.55       35.32      1.71 o 
   5  -8  10       15.30       14.49      1.21 o 
   6  -8  10       35.85       34.82      1.91 o 
  -6  -7  10       48.66       46.18      1.53 o 
  -5  -7  10        0.62        0.10      0.36 o 
  -4  -7  10       65.42       66.19      1.67 o 
  -3  -7  10       85.76       86.72      1.88 o 
  -2  -7  10     2061.23     2003.12     14.94 o 
  -1  -7  10        7.09        7.30      0.49 o 
   0  -7  10      165.38      167.22      2.94 o 
   1  -7  10       25.53       27.88      0.81 o 
   2  -7  10       18.80       19.67      1.08 o 
   3  -7  10       43.60       41.88      3.27 o 
   4  -7  10      170.20      162.39      2.56 o 
   5  -7  10      128.74      130.71      3.42 o 
   6  -7  10      104.41      103.94      3.12 o 
   7  -7  10        0.19        0.50      0.60 o 
  -7  -6  10       17.67       18.14      1.07 o 
  -6  -6  10       17.77       18.17      1.00 o 
  -5  -6  10       24.00       24.83      1.07 o 
  -4  -6  10        2.54        4.05      0.50 o 
  -3  -6  10       29.22       28.91      1.56 o 
  -2  -6  10      310.93      317.34      2.88 o 
  -1  -6  10       90.19       91.71      1.37 o 
   0  -6  10      126.20      117.53      1.57 o 
   1  -6  10      150.65      151.27      1.80 o 
   2  -6  10       70.23       71.69      1.27 o 
   3  -6  10        7.35        9.05      0.65 o 
   4  -6  10       14.73       14.49      1.76 o 
   5  -6  10       93.94       89.63      2.62 o 
   6  -6  10       10.47       10.36      1.11 o 
   7  -6  10      157.19      171.06      4.13 o 
  -7  -5  10        5.08        4.89      0.64 o 
  -6  -5  10       52.83       51.78      1.53 o 
  -5  -5  10        0.93        0.91      0.45 o 
  -4  -5  10       41.78       43.69      1.26 o 
  -3  -5  10        2.82        2.92      0.30 o 
  -2  -5  10       44.47       46.47      0.91 o 
  -1  -5  10       20.77       22.51      0.65 o 
   0  -5  10      180.75      184.06      1.97 o 
   1  -5  10       14.27       17.64      0.60 o 
   2  -5  10        5.54        6.34      0.64 o 
   3  -5  10        5.73        7.30      0.44 o 
   4  -5  10        5.81        5.54      0.50 o 
   5  -5  10      149.90      155.95      2.77 o 
   6  -5  10       36.54       36.46      1.17 o 
   7  -5  10        4.77        4.73      0.91 o 
  -8  -4  10        6.72        6.30      0.71 o 
  -7  -4  10       50.33       49.95      2.06 o 
  -6  -4  10       46.67       46.80      1.42 o 
  -5  -4  10      205.70      201.49      3.77 o 
  -4  -4  10        0.41        0.91      0.36 o 
  -3  -4  10        1.73        0.87      0.23 o 
  -2  -4  10        7.81        7.28      0.58 o 
  -1  -4  10       64.73       68.69      1.10 o 
   0  -4  10        1.30        1.39      0.27 o 
   1  -4  10        1.01        0.12      0.19 o 
   2  -4  10      335.66      307.29      2.69 o 
   3  -4  10        2.46        4.54      0.35 o 
   4  -4  10      120.04      109.16      1.69 o 
   5  -4  10       17.70       18.20      0.82 o 
   6  -4  10       11.88       10.09      0.67 o 
   7  -4  10        0.00        0.00      0.36 o 
   8  -4  10        1.75        1.81      0.70 o 
  -8  -3  10       11.67       12.54      0.85 o 
  -7  -3  10        0.18        0.84      0.39 o 
  -6  -3  10      120.07      118.10      2.17 o 
  -5  -3  10       30.63       31.50      1.07 o 
  -4  -3  10      250.63      254.84      2.40 o 
  -3  -3  10        0.18        0.13      0.19 o 
  -2  -3  10        0.13        0.54      0.19 o 
  -1  -3  10        3.21        3.26      0.31 o 
   0  -3  10        0.27        0.09      0.19 o 
   1  -3  10       95.70       90.18      1.22 o 
   2  -3  10       35.49       44.39      1.28 o 
   3  -3  10      527.40      461.42      3.56 o 
   4  -3  10        0.86        0.24      0.21 o 
   5  -3  10       36.85       28.10      0.92 o 
   6  -3  10      116.61      119.01      5.23 o 
   7  -3  10        0.66       -0.03      0.31 o 
   8  -3  10        7.59        8.05      1.01 o 
  -8  -2  10        0.03       -0.26      0.33 o 
  -7  -2  10        4.39        4.79      0.57 o 
  -6  -2  10        2.62        2.83      0.43 o 
  -5  -2  10       85.68       86.97      1.74 o 
  -4  -2  10       11.57       12.91      0.52 o 
  -3  -2  10        5.58        7.85      0.42 o 
  -2  -2  10      122.03      124.47      1.46 o 
  -1  -2  10        0.03        0.12      0.24 o 
   0  -2  10      183.53      183.80      1.83 o 
   1  -2  10       33.74       26.60      0.96 o 
   2  -2  10        4.03        5.37      0.35 o 
   3  -2  10       19.59       14.37      0.57 o 
   4  -2  10       77.20       63.55      1.08 o 
   5  -2  10      217.34      179.71      1.99 o 
   6  -2  10       93.20       85.72      1.67 o 
   7  -2  10        6.27        6.24      0.91 o 
   8  -2  10        5.77        6.14      0.91 o 
  -8  -1  10       37.54       37.03      1.81 o 
  -7  -1  10        5.88        6.10      0.60 o 
  -6  -1  10        0.60        0.86      0.36 o 
  -5  -1  10        4.12        4.49      0.36 o 
  -4  -1  10        0.76        1.06      0.20 o 
  -3  -1  10        0.97        0.96      0.21 o 
  -2  -1  10      124.95      124.98      1.44 o 
  -1  -1  10      125.78      115.90      1.36 o 
   0  -1  10        3.34        4.22      0.29 o 
   1  -1  10       66.54       68.09      1.24 o 
   2  -1  10        8.96        9.84      0.44 o 
   3  -1  10       27.53       25.65      0.68 o 
   4  -1  10       11.13        8.13      0.36 o 
   5  -1  10       11.94       12.43      0.45 o 
   6  -1  10        0.21        0.21      0.27 o 
   7  -1  10       47.92       44.07      1.81 o 
  -8   0  10      111.14      101.61      2.72 o 
  -7   0  10        0.50        0.37      0.27 o 
  -6   0  10        0.13        0.27      0.25 o 
  -5   0  10       96.76       98.59      1.05 o 
  -4   0  10       19.98       21.37      0.48 o 
  -3   0  10       16.51       16.42      0.40 o 
  -2   0  10       39.56       36.72      0.57 o 
  -1   0  10     1464.11     1434.73      7.26 o 
   0   0  10       74.03       73.20      0.94 o 
   1   0  10        4.93        5.08      0.31 o 
   2   0  10       59.83       59.69      0.80 o 
   3   0  10      499.68      481.39      3.63 o 
   4   0  10      129.44      122.96      1.56 o 
   5   0  10        6.51        6.41      0.44 o 
   6   0  10        5.84        5.43      0.57 o 
   7   0  10        0.03        0.40      0.60 o 
  -8   1  10        2.19        1.56      0.46 o 
  -7   1  10        0.16       -0.02      0.31 o 
  -6   1  10        5.72        7.00      0.42 o 
  -5   1  10      206.27      206.61      1.64 o 
  -4   1  10      214.26      213.49      1.61 o 
  -3   1  10      420.55      425.80      2.50 o 
  -2   1  10        0.37        0.40      0.18 o 
  -1   1  10      239.74      222.90      1.83 o 
   0   1  10      209.61      200.64      1.70 o 
   1   1  10     2443.48     2315.69     17.01 o 
   2   1  10      329.14      318.60      2.74 o 
   3   1  10      116.33      116.53      1.50 o 
   4   1  10      111.98      108.87      1.52 o 
   5   1  10       21.50       19.72      0.68 o 
   6   1  10       18.64       17.98      0.92 o 
   7   1  10       33.94       33.66      1.24 o 
  -8   2  10        9.41        9.96      0.74 o 
  -7   2  10        8.43        8.55      0.91 o 
  -6   2  10       24.80       24.66      0.75 o 
  -5   2  10      443.75      439.65      3.07 o 
  -4   2  10      429.12      418.61      2.93 o 
  -3   2  10       40.66       38.53      0.74 o 
  -2   2  10        0.72        0.34      0.18 o 
  -1   2  10       60.46       56.22      0.94 o 
   0   2  10        0.28        0.46      0.31 o 
   1   2  10     1025.74     1001.48      6.61 o 
   2   2  10       68.27       67.05      1.14 o 
   3   2  10       63.16       60.29      1.19 o 
   4   2  10       13.39       15.83      0.62 o 
   5   2  10        0.02        0.30      0.45 o 
   6   2  10        3.71        4.28      0.57 o 
   7   2  10        2.40        3.47      0.70 o 
  -8   3  10       95.34      103.44      3.12 o 
  -7   3  10      126.38      135.97      1.87 o 
  -6   3  10        3.00        2.41      0.37 o 
  -5   3  10       46.83       42.59      0.83 o 
  -4   3  10        0.96        1.10      0.24 o 
  -3   3  10       25.49       20.90      0.73 o 
  -2   3  10       56.53       48.60      0.84 o 
  -1   3  10        0.30        2.87      0.27 o 
   0   3  10       30.84       26.97      0.63 o 
   1   3  10       16.78       16.26      0.57 o 
   2   3  10       13.71       14.68      0.60 o 
   3   3  10        5.53        4.17      0.40 o 
   4   3  10       22.29       25.03      1.76 o 
   5   3  10       23.14       26.97      1.10 o 
   6   3  10        3.55        5.61      0.64 o 
  -8   4  10       14.21       13.28      1.31 o 
  -7   4  10        4.20        5.08      0.60 o 
  -6   4  10       17.98       17.11      0.89 o 
  -5   4  10       62.25       57.69      1.46 o 
  -4   4  10       17.87       17.57      1.00 o 
  -3   4  10      311.23      264.61      2.26 o 
  -2   4  10       62.40       49.00      0.88 o 
  -1   4  10       48.67       34.98      0.75 o 
   0   4  10       20.46       23.03      0.63 o 
   1   4  10       13.10       15.08      0.54 o 
   2   4  10       83.88       85.48      1.20 o 
   3   4  10       29.58       31.20      0.95 o 
   4   4  10        5.95        8.27      0.75 o 
   5   4  10      232.83      245.27      3.52 o 
   6   4  10       50.49       61.39      3.47 o 
  -7   5  10       35.92       39.01      1.35 o 
  -6   5  10       24.21       23.51      1.03 o 
  -5   5  10       12.66       12.84      0.78 o 
  -4   5  10        0.08        0.65      0.36 o 
  -3   5  10      148.98      126.82      1.76 o 
  -2   5  10        6.08        4.68      0.36 o 
  -1   5  10      346.40      315.44      2.62 o 
   0   5  10       43.81       37.71      0.83 o 
   1   5  10       35.63       40.09      0.85 o 
   2   5  10       52.42       58.89      1.23 o 
   3   5  10       24.14       26.25      1.10 o 
   4   5  10        1.41        1.14      0.46 o 
   5   5  10       47.22       51.42      1.64 o 
  -6   6  10        7.24        6.58      0.67 o 
  -5   6  10        3.98        4.89      0.64 o 
  -4   6  10       32.05       32.70      1.26 o 
  -3   6  10        0.04       -0.12      0.25 o 
  -2   6  10       19.68       16.38      0.60 o 
  -1   6  10       20.21       17.54      0.60 o 
   0   6  10        9.24        7.14      0.60 o 
   1   6  10       26.72       30.85      0.79 o 
   2   6  10       70.09       81.92      1.27 o 
   3   6  10       25.05       26.33      1.14 o 
   4   6  10        8.35        7.22      0.71 o 
  -5   7  10       42.79       48.30      1.53 o 
  -4   7  10       48.68       55.93      2.11 o 
  -3   7  10        5.59        4.51      0.60 o 
  -2   7  10        6.41        8.20      0.48 o 
  -1   7  10       73.41       73.26      1.24 o 
   0   7  10        3.31        5.19      0.43 o 
   1   7  10        8.13        8.05      0.51 o 
   2   7  10       28.05       29.38      1.21 o 
   3   7  10        5.61        4.92      0.67 o 
  -4   8  10       29.86       30.19      1.28 o 
  -3   8  10        0.00       -0.35      0.36 o 
  -2   8  10        6.22        7.44      0.58 o 
  -1   8  10       37.30       40.78      0.98 o 
   0   8  10        9.84        9.14      0.54 o 
   1   8  10      167.79      182.73      6.69 o 
  -1 -10  11        1.83        1.97      0.48 o 
   0 -10  11        4.57        8.35      1.01 o 
   1 -10  11       54.89       54.14      2.21 o 
   2 -10  11       81.52       96.00      3.02 o 
   3 -10  11        0.10       -0.30      0.50 o 
  -3  -9  11       30.63       29.13      1.76 o 
  -2  -9  11        0.16        0.12      0.33 o 
  -1  -9  11        0.01        0.15      0.36 o 
   0  -9  11        1.49        0.63      0.39 o 
   1  -9  11       11.52        9.26      1.01 o 
   2  -9  11       93.15       98.81      3.02 o 
   3  -9  11        5.94        5.84      0.91 o 
   4  -9  11       51.03       54.84      2.31 o 
  -5  -8  11        2.35        2.02      0.53 o 
  -4  -8  11      219.87      214.36      3.42 o 
  -3  -8  11       37.33       37.61      1.31 o 
  -2  -8  11      108.67      106.42      2.17 o 
  -1  -8  11       71.30       67.16      1.27 o 
   0  -8  11       34.97       33.84      1.22 o 
   1  -8  11       15.18       15.31      0.65 o 
   2  -8  11       41.22       40.26      1.24 o 
   3  -8  11        0.61        1.70      0.39 o 
   4  -8  11      306.77      308.61      5.74 o 
   5  -8  11       55.68       55.95      2.31 o 
  -5  -7  11       23.95       24.27      1.10 o 
  -4  -7  11      325.51      316.30      4.05 o 
  -3  -7  11      127.51      131.20      4.33 o 
  -2  -7  11        4.57        3.38      0.91 o 
  -1  -7  11      246.30      244.95      2.55 o 
   0  -7  11       85.26       84.25      1.39 o 
   1  -7  11       32.98       31.50      0.85 o 
   2  -7  11        0.14        0.19      0.25 o 
   3  -7  11        0.37        0.39      0.31 o 
   4  -7  11        7.17        6.80      0.64 o 
   5  -7  11        2.87        3.72      0.57 o 
   6  -7  11        7.07        9.06      1.11 o 
  -6  -6  11        0.15        0.40      0.39 o 
  -5  -6  11       81.63       81.16      1.92 o 
  -4  -6  11        5.44        6.41      0.86 o 
  -3  -6  11       58.18       58.01      1.49 o 
  -2  -6  11      572.26      568.51      4.35 o 
  -1  -6  11      126.75      123.21      1.64 o 
   0  -6  11       71.22       74.22      1.26 o 
   1  -6  11       18.97       20.00      0.66 o 
   2  -6  11        0.07        0.13      0.23 o 
   3  -6  11       15.03       13.76      0.74 o 
   4  -6  11       12.80       13.24      0.78 o 
   5  -6  11       23.17       27.04      1.07 o 
   6  -6  11       46.34       48.85      1.66 o 
   7  -6  11        8.09       12.38      1.21 o 
  -7  -5  11        2.77        2.32      0.53 o 
  -6  -5  11       21.84       22.47      1.07 o 
  -5  -5  11        0.01        0.65      0.36 o 
  -4  -5  11        5.05        4.46      0.53 o 
  -3  -5  11        1.83        2.21      0.29 o 
  -2  -5  11        3.32        3.28      0.34 o 
  -1  -5  11       27.57       24.76      0.73 o 
   0  -5  11       15.71       16.08      0.60 o 
   1  -5  11      106.81      113.73      2.00 o 
   2  -5  11       26.33       27.04      0.76 o 
   3  -5  11        5.89        4.91      0.41 o 
   4  -5  11       36.76       38.98      2.06 o 
   5  -5  11       17.93       17.32      0.85 o 
   6  -5  11       35.96       36.66      1.24 o 
   7  -5  11       44.59       50.60      1.49 o 
  -7  -4  11       51.61       47.16      2.47 o 
  -6  -4  11       37.24       35.20      1.28 o 
  -5  -4  11       61.53       55.97      1.53 o 
  -4  -4  11      123.22      122.30      2.13 o 
  -3  -4  11        2.99        3.15      0.34 o 
  -2  -4  11        9.04        8.27      0.42 o 
  -1  -4  11        0.44        0.97      0.25 o 
   0  -4  11       25.98       24.50      0.69 o 
   1  -4  11       84.98       70.64      1.16 o 
   2  -4  11       50.70       41.79      1.08 o 
   3  -4  11        7.31        5.94      0.41 o 
   4  -4  11        0.51        0.65      0.27 o 
   5  -4  11        2.42        2.76      0.60 o 
   6  -4  11        5.49        6.33      0.60 o 
   7  -4  11       24.87       24.18      1.26 o 
  -8  -3  11       15.16       13.13      0.92 o 
  -7  -3  11       18.77       15.93      1.06 o 
  -6  -3  11       51.75       50.77      1.46 o 
  -5  -3  11      143.63      146.18      2.38 o 
  -4  -3  11      140.27      146.09      1.74 o 
  -3  -3  11        3.83        3.27      0.79 o 
  -2  -3  11        3.58        3.25      0.32 o 
  -1  -3  11       71.11       73.53      1.16 o 
   0  -3  11      140.16      139.02      1.66 o 
   1  -3  11      171.64      150.96      1.72 o 
   2  -3  11       61.63       51.65      0.97 o 
   3  -3  11      484.80      409.33      3.35 o 
   4  -3  11      122.11      110.64      1.55 o 
   5  -3  11       38.82       33.27      1.07 o 
   6  -3  11        0.36        0.55      0.36 o 
   7  -3  11        3.39        1.88      0.43 o 
  -8  -2  11        0.90        0.91      0.80 o 
  -7  -2  11      116.68      113.00      2.21 o 
  -6  -2  11        2.53        2.49      0.55 o 
  -5  -2  11      142.86      144.50      2.34 o 
  -4  -2  11        6.08        6.70      0.47 o 
  -3  -2  11      138.47      145.70      1.72 o 
  -2  -2  11       88.22       93.37      1.31 o 
  -1  -2  11      108.59      110.67      1.40 o 
   0  -2  11       22.30       20.57      0.59 o 
   1  -2  11        7.53        6.63      0.32 o 
   2  -2  11        5.94        4.59      0.34 o 
   3  -2  11       31.07       16.74      0.58 o 
   4  -2  11       23.02       22.94      0.76 o 
   5  -2  11       98.78       82.09      1.34 o 
   6  -2  11        1.86        2.31      0.65 o 
   7  -2  11        0.43        0.30      0.50 o 
  -8  -1  11        8.99        8.45      1.01 o 
  -7  -1  11       91.15       88.87      1.88 o 
  -6  -1  11       42.01       38.40      1.17 o 
  -5  -1  11       15.90       16.61      0.52 o 
  -4  -1  11       84.74       83.60      1.07 o 
  -3  -1  11      302.02      301.24      2.68 o 
  -2  -1  11      111.82      115.85      1.45 o 
  -1  -1  11        8.22        8.53      0.53 o 
   0  -1  11       35.14       33.31      1.02 o 
   1  -1  11        1.74        1.87      0.27 o 
   2  -1  11       51.47       47.11      0.90 o 
   3  -1  11        0.67        0.82      0.25 o 
   4  -1  11        1.82        1.37      0.27 o 
   5  -1  11      185.61      158.63      2.38 o 
   6  -1  11       36.01       34.11      1.51 o 
  -8   0  11       11.36       12.58      1.11 o 
  -7   0  11        3.90        3.53      0.60 o 
  -6   0  11       31.68       31.51      2.16 o 
  -5   0  11        0.11        0.38      0.20 o 
  -4   0  11        0.00        0.06      0.18 o 
  -3   0  11      387.02      389.51      2.70 o 
  -2   0  11      168.29      166.69      1.54 o 
  -1   0  11      376.39      348.07      2.96 o 
   0   0  11       61.24       59.48      1.46 o 
   1   0  11      186.49      188.18      2.49 o 
   2   0  11      821.30      810.20      6.79 o 
   3   0  11       76.75       73.78      1.53 o 
   4   0  11       27.02       28.67      1.06 o 
   5   0  11       68.83       63.26      2.31 o 
   6   0  11        4.69        3.42      0.70 o 
  -8   1  11        8.74        6.34      0.91 o 
  -7   1  11        1.85        1.44      0.45 o 
  -6   1  11        0.03        0.24      0.18 o 
  -5   1  11      207.26      209.96      1.91 o 
  -4   1  11      633.29      634.12      3.97 o 
  -3   1  11        0.27        0.65      0.18 o 
  -2   1  11        0.28        0.42      0.18 o 
  -1   1  11     1589.51     1538.22      7.94 o 
   0   1  11       65.13       65.40      1.18 o 
   1   1  11       11.26        9.34      0.48 o 
   2   1  11      422.57      407.55      3.32 o 
   3   1  11        9.20        8.10      0.58 o 
   4   1  11        1.54        2.07      0.31 o 
   5   1  11        5.86        4.61      0.57 o 
   6   1  11        2.16        2.66      0.60 o 
  -7   2  11       15.80       17.01      1.31 o 
  -6   2  11       51.53       52.58      1.08 o 
  -5   2  11      108.77      109.54      1.50 o 
  -4   2  11      277.99      276.76      2.38 o 
  -3   2  11        0.08       -0.12      0.17 o 
  -2   2  11      146.74      139.04      1.48 o 
  -1   2  11       22.76       21.60      0.57 o 
   0   2  11        2.05        2.88      0.29 o 
   1   2  11      170.21      158.83      1.59 o 
   2   2  11      101.07       98.54      1.45 o 
   3   2  11        0.00        0.04      0.25 o 
   4   2  11        3.87        3.95      0.40 o 
   5   2  11        2.00        3.47      0.96 o 
   6   2  11        3.26        2.74      0.53 o 
  -8   3  11       40.95       46.29      2.11 o 
  -7   3  11      108.43      105.60      1.96 o 
  -6   3  11        0.75        0.77      0.34 o 
  -5   3  11       49.08       44.56      0.88 o 
  -4   3  11       23.15       24.76      0.67 o 
  -3   3  11       17.68       15.69      0.54 o 
  -2   3  11       11.76       11.58      0.47 o 
  -1   3  11       47.15       33.57      0.74 o 
   0   3  11       19.01       17.95      0.55 o 
   1   3  11       13.20       11.73      0.48 o 
   2   3  11        6.94        7.12      0.62 o 
   3   3  11        8.57        8.88      0.58 o 
   4   3  11        8.96       11.22      1.06 o 
   5   3  11        7.03       10.12      1.86 o 
   6   3  11        1.67        1.11      0.46 o 
  -7   4  11       44.46       48.75      1.39 o 
  -6   4  11        1.79        1.84      0.37 o 
  -5   4  11       75.05       66.02      1.47 o 
  -4   4  11       39.94       36.43      0.90 o 
  -3   4  11       13.29       11.36      0.67 o 
  -2   4  11       32.17       24.73      0.97 o 
  -1   4  11      270.16      236.08      2.18 o 
   0   4  11       15.48       15.07      0.62 o 
   1   4  11        1.34        0.77      0.21 o 
   2   4  11        0.00        0.15      0.21 o 
   3   4  11       36.34       39.50      1.01 o 
   4   4  11        8.72        9.64      0.74 o 
   5   4  11        7.76        7.58      0.74 o 
  -7   5  11      102.19      107.71      1.82 o 
  -6   5  11        0.11        0.50      0.33 o 
  -5   5  11       22.71       21.09      1.27 o 
  -4   5  11       39.59       40.75      1.06 o 
  -3   5  11        1.32        0.31      0.23 o 
  -2   5  11        1.07        2.27      0.31 o 
  -1   5  11        0.41        0.69      0.26 o 
   0   5  11        9.70        9.85      0.49 o 
   1   5  11        3.83        3.30      0.34 o 
   2   5  11       53.23       57.39      1.07 o 
   3   5  11      199.13      201.24      3.16 o 
   4   5  11       21.75       25.94      1.17 o 
  -6   6  11        1.32        1.78      0.80 o 
  -5   6  11       27.15       28.61      1.46 o 
  -4   6  11       87.54       95.79      1.68 o 
  -3   6  11       99.66       97.13      1.42 o 
  -2   6  11        2.93        1.81      0.31 o 
  -1   6  11        1.25        3.01      0.34 o 
   0   6  11       14.77       15.69      0.60 o 
   1   6  11       13.78       16.23      0.58 o 
   2   6  11       42.01       49.29      1.01 o 
   3   6  11        1.30        1.35      0.46 o 
  -4   7  11       13.48       18.11      1.00 o 
  -3   7  11       28.06       30.64      0.99 o 
  -2   7  11        2.46        2.03      0.35 o 
  -1   7  11       82.57       86.22      1.39 o 
   0   7  11       36.48       40.78      0.97 o 
   1   7  11       47.01       50.44      1.07 o 
   0 -10  12       86.43       97.81      3.02 o 
   1 -10  12        0.33        0.91      0.50 o 
  -3  -9  12       46.58       46.94      3.42 o 
  -2  -9  12        5.05        4.31      0.60 o 
  -1  -9  12        2.09        1.28      0.46 o 
   0  -9  12        0.17        0.04      0.39 o 
   1  -9  12        0.31        0.20      0.50 o 
   2  -9  12        0.68        1.61      0.60 o 
   3  -9  12        8.71        7.14      1.01 o 
   4  -9  12       44.95       41.96      2.11 o 
  -4  -8  12      171.86      173.19      3.02 o 
  -3  -8  12        0.20        0.50      0.39 o 
  -2  -8  12      145.69      143.24      2.72 o 
  -1  -8  12       85.28       78.93      1.42 o 
   0  -8  12       49.22       50.53      1.28 o 
   1  -8  12        2.50        2.50      0.41 o 
   2  -8  12        0.49        0.15      0.36 o 
   3  -8  12        5.58        5.53      0.60 o 
   4  -8  12       94.57       94.44      2.10 o 
   5  -8  12       73.17       68.12      2.62 o 
  -5  -7  12      111.52      110.60      2.92 o 
  -4  -7  12      566.12      563.79      6.01 o 
  -3  -7  12      113.97      121.36      2.34 o 
  -2  -7  12      254.15      244.38      3.41 o 
  -1  -7  12      140.15      139.84      3.78 o 
   0  -7  12       66.84       65.49      1.26 o 
   1  -7  12       90.89       86.97      1.45 o 
   2  -7  12        5.78        6.22      0.57 o 
   3  -7  12        0.43        0.53      0.31 o 
   4  -7  12       46.35       50.35      1.49 o 
   5  -7  12       92.82       96.34      2.77 o 
  -6  -6  12       92.59       94.26      2.17 o 
  -5  -6  12       52.63       49.23      1.53 o 
  -4  -6  12        6.41        5.52      0.60 o 
  -3  -6  12       77.25       78.43      3.12 o 
  -2  -6  12       35.05       36.55      0.91 o 
  -1  -6  12        4.87        4.20      0.63 o 
   0  -6  12        1.09        0.94      0.29 o 
   1  -6  12        0.00        0.10      0.25 o 
   2  -6  12       70.18       72.66      1.30 o 
   3  -6  12       13.57       13.33      0.78 o 
   4  -6  12        8.74        9.64      0.80 o 
   5  -6  12       11.25       16.62      1.51 o 
   6  -6  12       42.19       46.95      1.46 o 
  -6  -5  12       28.55       25.70      1.17 o 
  -5  -5  12        1.23        0.91      0.41 o 
  -4  -5  12       17.68       15.49      1.41 o 
  -3  -5  12        5.54        5.88      0.70 o 
  -2  -5  12       28.81       27.34      0.78 o 
  -1  -5  12        5.60        6.68      0.42 o 
   0  -5  12       63.95       59.30      1.12 o 
   1  -5  12       37.04       40.06      0.95 o 
   2  -5  12      214.35      213.09      2.32 o 
   3  -5  12       27.07       29.06      0.83 o 
   4  -5  12       23.82       24.00      1.00 o 
   5  -5  12       76.76       79.59      1.96 o 
   6  -5  12       89.21       95.54      4.38 o 
  -7  -4  12        4.26        3.71      0.80 o 
  -6  -4  12       22.80       23.86      1.61 o 
  -5  -4  12        2.40        2.81      0.48 o 
  -4  -4  12       53.09       50.71      1.76 o 
  -3  -4  12        4.16        3.98      0.38 o 
  -2  -4  12       21.34       20.77      0.67 o 
  -1  -4  12      500.66      464.40      3.73 o 
   0  -4  12      169.08      151.59      2.60 o 
   1  -4  12      278.96      241.18      2.43 o 
   2  -4  12        1.65        2.75      0.35 o 
   3  -4  12        2.94        2.95      0.35 o 
   4  -4  12       10.48       11.07      0.71 o 
   5  -4  12       59.82       58.87      1.76 o 
   6  -4  12       27.42       24.98      1.26 o 
   7  -4  12        0.17        0.15      0.36 o 
  -7  -3  12      114.38      110.71      2.31 o 
  -6  -3  12       30.55       29.62      1.17 o 
  -5  -3  12        1.11        1.16      0.41 o 
  -4  -3  12       26.92       28.06      0.83 o 
  -3  -3  12       29.93       31.82      0.82 o 
  -2  -3  12       93.47       90.79      2.29 o 
  -1  -3  12      100.27      101.11      1.70 o 
   0  -3  12       40.53       43.61      0.93 o 
   1  -3  12       70.78       41.46      0.90 o 
   2  -3  12       16.82       12.99      0.56 o 
   3  -3  12        0.05        0.60      0.27 o 
   4  -3  12       45.38       42.77      0.97 o 
   5  -3  12       28.29       25.01      1.00 o 
   6  -3  12       14.92       16.09      1.21 o 
   7  -3  12        2.61        1.63      0.46 o 
  -7  -2  12        4.61        4.73      0.60 o 
  -6  -2  12        0.51        0.39      0.39 o 
  -5  -2  12      219.47      216.86      3.02 o 
  -4  -2  12        0.08        0.10      0.23 o 
  -3  -2  12        5.59        5.94      0.40 o 
  -2  -2  12        7.67        9.52      0.66 o 
  -1  -2  12       98.64      102.65      1.57 o 
   0  -2  12       45.37       44.71      0.91 o 
   1  -2  12        1.51        2.83      0.32 o 
   2  -2  12       18.90       16.63      0.62 o 
   3  -2  12       17.29       10.11      0.50 o 
   4  -2  12        1.93        1.79      0.31 o 
   5  -2  12       12.58       15.13      0.64 o 
   6  -2  12        8.44       11.17      1.01 o 
  -7  -1  12      112.58      113.29      4.02 o 
  -6  -1  12        2.20        1.51      0.43 o 
  -5  -1  12      254.68      256.99      2.61 o 
  -4  -1  12        3.48        4.49      0.63 o 
  -3  -1  12      679.49      680.09      4.85 o 
  -2  -1  12       16.26       15.63      0.55 o 
  -1  -1  12       39.95       38.06      0.81 o 
   0  -1  12       25.74       25.99      0.79 o 
   1  -1  12       47.06       47.95      2.06 o 
   2  -1  12       25.68       25.96      0.96 o 
   3  -1  12       79.10       75.99      2.06 o 
   4  -1  12       15.75       13.73      0.80 o 
   5  -1  12       16.60       15.53      0.82 o 
   6  -1  12        0.29       -0.10      0.50 o 
  -8   0  12        0.68        0.50      0.60 o 
  -7   0  12       28.46       26.87      1.41 o 
  -6   0  12       44.99       46.65      2.77 o 
  -5   0  12      164.98      169.48      1.72 o 
  -4   0  12       25.99       27.60      0.67 o 
  -3   0  12      580.48      569.57      4.57 o 
  -2   0  12        5.56        4.43      0.40 o 
  -1   0  12      352.03      357.71     10.46 o 
   0   0  12       81.73       77.95      1.60 o 
   1   0  12      325.87      305.99      3.52 o 
   2   0  12      390.73      377.42      4.05 o 
   3   0  12       96.13       95.46      2.62 o 
   4   0  12        2.86        3.79      0.65 o 
   5   0  12       46.56       50.67      1.39 o 
   6   0  12        4.58        5.33      0.91 o 
  -6   1  12        2.80        3.35      0.37 o 
  -5   1  12       50.72       50.73      1.10 o 
  -4   1  12      134.35      130.14      1.74 o 
  -3   1  12      428.16      422.58      3.56 o 
  -2   1  12        2.66        2.62      0.35 o 
  -1   1  12      791.21      753.48      5.34 o 
   0   1  12       12.89       12.19      0.86 o 
   1   1  12       92.95       94.00      1.81 o 
   2   1  12      130.44      122.42      2.26 o 
   3   1  12       13.42       13.79      0.74 o 
   4   1  12       83.92       95.05      3.57 o 
   5   1  12        0.08        0.30      0.36 o 
   6   1  12        1.73        1.21      0.60 o 
  -6   2  12       13.47       15.13      0.82 o 
  -5   2  12       27.87       27.49      0.83 o 
  -4   2  12        3.33        3.18      0.38 o 
  -3   2  12       19.70       18.04      0.57 o 
  -2   2  12      142.39      132.90      1.49 o 
  -1   2  12      106.63      105.52      1.71 o 
   0   2  12        6.19        4.05      0.32 o 
   1   2  12       29.13       26.36      0.78 o 
   2   2  12      164.79      162.55      1.98 o 
   3   2  12       11.16       12.01      0.58 o 
   4   2  12        1.09        0.94      0.31 o 
   5   2  12       97.94      108.88      3.22 o 
  -7   3  12       47.30       44.26      1.12 o 
  -6   3  12        3.54        3.14      0.48 o 
  -5   3  12        7.94        6.65      0.44 o 
  -4   3  12       63.48       66.64      1.11 o 
  -3   3  12        0.27        0.45      0.29 o 
  -2   3  12       13.16       13.77      0.53 o 
  -1   3  12      123.15      115.39      1.44 o 
   0   3  12        8.50        6.68      0.39 o 
   1   3  12       16.61       16.83      0.59 o 
   2   3  12       16.44       16.65      0.69 o 
   3   3  12        9.61        9.79      0.58 o 
   4   3  12        0.16       -0.29      0.35 o 
   5   3  12       41.14       46.28      1.49 o 
  -7   4  12        0.51       -0.11      0.31 o 
  -6   4  12       13.70       11.45      0.66 o 
  -5   4  12      100.53       92.73      1.79 o 
  -4   4  12       10.08       10.55      0.50 o 
  -3   4  12       13.13       11.43      0.51 o 
  -2   4  12        4.95        5.88      0.57 o 
  -1   4  12      114.96      104.61      1.43 o 
   0   4  12       39.88       42.06      0.92 o 
   1   4  12      157.02      172.43      1.95 o 
   2   4  12      116.18      124.05      1.85 o 
   3   4  12      510.80      541.65      5.62 o 
   4   4  12       31.83       35.01      1.31 o 
  -6   5  12       28.92       27.48      0.97 o 
  -5   5  12      144.76      147.77      2.46 o 
  -4   5  12       47.30       39.24      1.06 o 
  -3   5  12      154.21      154.87      1.81 o 
  -2   5  12       20.27       21.80      0.70 o 
  -1   5  12       15.74       15.49      0.62 o 
   0   5  12        0.13       -0.15      0.22 o 
   1   5  12        7.03        8.54      0.49 o 
   2   5  12       14.88       18.82      0.78 o 
   3   5  12       12.50       13.06      0.89 o 
  -5   6  12      114.82      122.77      1.99 o 
  -4   6  12        1.12        1.30      0.38 o 
  -3   6  12      127.36      136.80      2.99 o 
  -2   6  12       45.39       51.23      1.07 o 
  -1   6  12       28.23       27.10      0.80 o 
   0   6  12        5.99        7.18      0.49 o 
   1   6  12        0.01       -0.01      0.27 o 
   2   6  12       14.25       17.69      0.67 o 
  -3   7  12       40.35       39.13      1.16 o 
  -2   7  12      280.05      304.22      2.85 o 
  -1   7  12      197.78      222.13      2.64 o 
   0   7  12      234.44      259.58      2.64 o 
  -2  -9  13      248.05      235.10      7.80 o 
  -1  -9  13        9.99        9.96      0.82 o 
   0  -9  13       11.12        9.88      0.94 o 
   1  -9  13        1.94        1.91      0.50 o 
   2  -9  13       12.92       11.85      0.82 o 
   3  -9  13       22.03       25.16      1.61 o 
  -3  -8  13       10.60        8.23      0.77 o 
  -2  -8  13       16.65       14.55      0.92 o 
  -1  -8  13        9.34        6.82      0.52 o 
   0  -8  13       11.74       12.55      0.63 o 
   1  -8  13        1.54        2.37      0.41 o 
   2  -8  13       92.61       96.82      2.06 o 
   3  -8  13       20.24       22.02      1.03 o 
   4  -8  13       84.66       87.83      2.82 o 
  -4  -7  13       57.29       54.40      1.66 o 
  -3  -7  13        0.47        0.00      0.39 o 
  -2  -7  13       22.96       23.60      1.96 o 
  -1  -7  13        0.46        0.38      0.28 o 
   0  -7  13       82.45       86.88      1.51 o 
   1  -7  13       46.30       44.22      1.06 o 
   2  -7  13        2.28        2.67      0.50 o 
   3  -7  13      114.18      125.05      2.35 o 
   4  -7  13       69.03       75.14      1.81 o 
   5  -7  13        7.04        4.77      0.80 o 
  -5  -6  13        3.71        2.97      0.96 o 
  -4  -6  13       15.30       16.95      0.96 o 
  -3  -6  13        9.53       10.64      1.16 o 
  -2  -6  13        0.43        0.30      0.25 o 
  -1  -6  13       23.34       21.79      0.75 o 
   0  -6  13        0.29       -0.14      0.25 o 
   1  -6  13       18.79       21.56      0.75 o 
   2  -6  13       30.93       30.07      0.89 o 
   3  -6  13       26.59       28.35      1.07 o 
   4  -6  13       32.79       35.01      1.81 o 
   5  -6  13      192.10      223.73      3.34 o 
  -6  -5  13       10.39        9.37      0.78 o 
  -5  -5  13       10.61       11.26      0.82 o 
  -4  -5  13       36.35       35.16      2.87 o 
  -3  -5  13       17.95       16.66      0.84 o 
  -2  -5  13       21.62       20.23      1.09 o 
  -1  -5  13       72.04       70.72      1.29 o 
   0  -5  13        1.82        1.43      0.50 o 
   1  -5  13       36.18       35.09      0.91 o 
   2  -5  13       68.61       68.71      1.30 o 
   3  -5  13        1.47        1.24      0.31 o 
   4  -5  13        0.04       -0.10      0.45 o 
   5  -5  13        0.73        0.75      0.39 o 
   6  -5  13       19.45       17.40      1.21 o 
  -6  -4  13        0.12       -0.30      0.33 o 
  -5  -4  13       12.28       11.39      0.82 o 
  -4  -4  13        0.21        0.00      0.31 o 
  -3  -4  13        3.43        3.38      0.38 o 
  -2  -4  13        0.29        0.52      0.26 o 
  -1  -4  13      170.06      149.53      1.87 o 
   0  -4  13        5.48        4.07      0.37 o 
   1  -4  13       24.01       18.62      0.69 o 
   2  -4  13        0.08        0.10      0.22 o 
   3  -4  13        0.06        0.31      0.38 o 
   4  -4  13       28.87       28.74      1.31 o 
   5  -4  13       54.52       49.57      1.42 o 
   6  -4  13       64.79       71.83      1.74 o 
  -7  -3  13       27.07       29.71      1.24 o 
  -6  -3  13        3.23        3.37      0.57 o 
  -5  -3  13        8.58       10.10      0.80 o 
  -4  -3  13        0.30        0.09      0.35 o 
  -3  -3  13       37.06       35.80      0.91 o 
  -2  -3  13       76.64       74.31      1.28 o 
  -1  -3  13       31.15       25.73      0.92 o 
   0  -3  13        4.09        3.04      0.34 o 
   1  -3  13      206.70      172.30      2.95 o 
   2  -3  13        0.90        0.45      0.25 o 
   3  -3  13       10.40       11.39      0.56 o 
   4  -3  13       14.37       13.09      0.60 o 
   5  -3  13        4.88        1.64      0.60 o 
   6  -3  13        2.16        4.33      0.80 o 
  -7  -2  13       71.88       70.47      1.81 o 
  -6  -2  13       66.70       68.45      1.70 o 
  -5  -2  13       15.43       14.18      0.96 o 
  -4  -2  13        0.43        0.44      0.30 o 
  -3  -2  13        1.38        1.65      0.31 o 
  -2  -2  13       10.07       11.42      0.70 o 
  -1  -2  13       53.06       53.90      1.03 o 
   0  -2  13        0.46        1.06      0.24 o 
   1  -2  13      239.26      224.80      2.33 o 
   2  -2  13        0.07       -0.21      0.21 o 
   3  -2  13      308.67      281.52      3.45 o 
   4  -2  13        0.16       -0.40      0.40 o 
   5  -2  13        0.00        0.35      0.36 o 
   6  -2  13        7.96        7.95      0.91 o 
  -7  -1  13       47.59       51.87      1.53 o 
  -6  -1  13       75.02       77.36      1.77 o 
  -5  -1  13      112.21      112.92      1.68 o 
  -4  -1  13        1.19        1.78      0.33 o 
  -3  -1  13        9.39        9.45      0.52 o 
  -2  -1  13       39.51       41.05      1.24 o 
  -1  -1  13        8.66        7.96      1.11 o 
   0  -1  13        0.50        0.59      0.31 o 
   1  -1  13      692.45      674.09      6.19 o 
   2  -1  13       27.32       29.35      1.71 o 
   3  -1  13       88.45       81.94      1.74 o 
   4  -1  13       20.64       19.77      0.92 o 
   5  -1  13       13.11       13.36      1.01 o 
   6  -1  13       34.65       33.91      1.61 o 
  -6   0  13        4.53        4.33      0.91 o 
  -5   0  13     1517.33     1543.02     16.54 o 
  -4   0  13       65.79       64.82      1.23 o 
  -3   0  13      932.58      917.97      6.28 o 
  -2   0  13       33.43       34.11      1.17 o 
  -1   0  13        1.39        1.06      0.36 o 
   0   0  13       12.83       15.78      2.11 o 
   1   0  13       27.91       27.86      1.03 o 
   2   0  13       20.65       20.26      0.89 o 
   3   0  13        7.57       10.62      0.71 o 
   4   0  13        0.78        0.20      0.36 o 
   5   0  13       47.10       51.86      1.45 o 
   6   0  13        4.89        4.43      0.80 o 
  -6   1  13        0.25        0.10      0.31 o 
  -5   1  13       18.87       19.75      0.75 o 
  -4   1  13        1.16        1.59      0.48 o 
  -3   1  13      102.28      100.38      3.02 o 
  -2   1  13       19.81       16.67      1.10 o 
  -1   1  13        6.55        4.92      0.44 o 
   0   1  13       12.92        9.98      0.71 o 
   1   1  13       16.67       15.43      0.82 o 
   2   1  13        0.17        0.07      0.31 o 
   3   1  13        8.23        8.51      0.67 o 
   4   1  13       61.15       67.23      1.63 o 
   5   1  13       56.58       63.70      2.41 o 
  -6   2  13        0.04       -0.31      0.31 o 
  -5   2  13        0.67        1.21      0.35 o 
  -4   2  13       14.22       14.33      0.75 o 
  -3   2  13        0.93        1.73      0.55 o 
  -2   2  13      111.67       98.52      1.59 o 
  -1   2  13       47.53       45.20      1.59 o 
   0   2  13        1.09        0.03      0.27 o 
   1   2  13       46.46       42.94      1.31 o 
   2   2  13      110.35      117.98      2.20 o 
   3   2  13       34.88       36.90      1.20 o 
   4   2  13        1.04        0.97      0.39 o 
   5   2  13      101.05      115.21      3.42 o 
  -6   3  13        3.34        2.91      0.53 o 
  -5   3  13       14.70       14.08      0.68 o 
  -4   3  13        8.78        8.79      0.93 o 
  -3   3  13        4.71        5.63      0.48 o 
  -2   3  13        2.37        1.54      0.54 o 
  -1   3  13      154.80      157.32      2.09 o 
   0   3  13       30.01       35.88      0.98 o 
   1   3  13      248.88      271.00      3.59 o 
   2   3  13        1.56        0.96      0.43 o 
   3   3  13       17.99       20.34      0.99 o 
   4   3  13       33.01       38.14      2.01 o 
  -6   4  13        1.10        1.13      0.46 o 
  -5   4  13       69.95       69.29      1.43 o 
  -4   4  13       64.14       65.58      1.41 o 
  -3   4  13       10.85        9.79      0.61 o 
  -2   4  13       20.88       23.40      0.71 o 
  -1   4  13        0.02        0.23      0.23 o 
   0   4  13        0.00        0.16      0.32 o 
   1   4  13        1.70        1.87      0.32 o 
   2   4  13      111.34      123.94      2.92 o 
   3   4  13        0.16        0.22      0.33 o 
  -5   5  13       58.68       66.80      1.43 o 
  -4   5  13       14.96       16.20      1.00 o 
  -3   5  13        3.07        3.25      0.39 o 
  -2   5  13        0.00        0.13      0.24 o 
  -1   5  13        6.18        5.86      0.49 o 
   0   5  13        5.80        4.34      0.67 o 
   1   5  13       74.95       84.10      1.91 o 
   2   5  13        0.01       -0.18      0.37 o 
  -3   6  13      103.86      111.95      1.94 o 
  -2   6  13       11.64        9.83      0.55 o 
  -1   6  13       30.12       32.82      1.12 o 
   0   6  13        2.25        1.97      0.46 o 
  -2  -8  14       46.01       49.25      1.56 o 
  -1  -8  14        9.82        8.22      0.58 o 
   0  -8  14        2.78        2.55      0.42 o 
   1  -8  14       42.61       43.94      1.14 o 
   2  -8  14       17.45       20.80      1.03 o 
   3  -8  14        3.85        3.49      0.55 o 
  -4  -7  14        0.45        0.36      0.39 o 
  -3  -7  14        3.21        2.53      1.26 o 
  -2  -7  14        1.45        1.04      0.43 o 
  -1  -7  14        6.65        8.38      0.55 o 
   0  -7  14        1.60        1.35      0.37 o 
   1  -7  14        6.86        4.20      0.46 o 
   2  -7  14       10.11       12.13      0.80 o 
   3  -7  14       37.08       48.03      1.46 o 
   4  -7  14        0.16        0.75      0.43 o 
  -5  -6  14       33.87       32.47      1.35 o 
  -4  -6  14        6.34        6.01      0.67 o 
  -3  -6  14        6.72        6.86      0.67 o 
  -2  -6  14       14.04       14.44      0.67 o 
  -1  -6  14       17.77       16.43      0.71 o 
   0  -6  14        0.08        0.15      0.30 o 
   1  -6  14        2.33        1.77      0.37 o 
   2  -6  14       37.91       41.60      1.06 o 
   3  -6  14       77.49       91.76      3.02 o 
   4  -6  14        6.31        6.99      0.67 o 
   5  -6  14       48.47       59.72      3.42 o 
  -5  -5  14       79.77       75.11      1.92 o 
  -4  -5  14       72.72       71.10      3.27 o 
  -3  -5  14      214.62      213.81      8.10 o 
  -2  -5  14       13.53       13.65      0.63 o 
  -1  -5  14      145.61      137.93      1.89 o 
   0  -5  14        0.43        0.75      0.31 o 
   1  -5  14        1.75        1.88      0.44 o 
   2  -5  14        2.04        1.38      0.40 o 
   3  -5  14       94.57       88.05      1.53 o 
   4  -5  14       50.52       50.06      1.46 o 
   5  -5  14       30.62       25.59      1.16 o 
  -6  -4  14       17.15       19.74      1.06 o 
  -5  -4  14        2.51        1.63      0.70 o 
  -4  -4  14       27.10       27.72      1.13 o 
  -3  -4  14      159.87      157.62      2.06 o 
  -2  -4  14       96.34       91.22      1.58 o 
  -1  -4  14       10.79        6.03      0.46 o 
   0  -4  14        0.06       -0.11      0.25 o 
   1  -4  14       28.25       29.55      0.94 o 
   2  -4  14        0.18        0.23      0.27 o 
   3  -4  14       10.86        9.93      0.63 o 
   4  -4  14       14.17       11.74      1.61 o 
   5  -4  14        0.83        2.13      0.86 o 
  -6  -3  14        3.94        4.67      0.63 o 
  -5  -3  14       13.55       13.98      0.84 o 
  -4  -3  14        1.87        2.23      0.38 o 
  -3  -3  14       23.68       26.02      0.80 o 
  -2  -3  14       17.68       17.08      0.67 o 
  -1  -3  14      149.40      133.42      2.46 o 
   0  -3  14       48.21       48.54      1.10 o 
   1  -3  14       15.68        9.58      0.54 o 
   2  -3  14       18.44       18.25      0.69 o 
   3  -3  14        0.22        0.39      0.27 o 
   4  -3  14       20.49       25.09      1.03 o 
   5  -3  14       25.96       26.26      1.51 o 
  -6  -2  14       25.14       27.35      1.13 o 
  -5  -2  14       13.35       12.53      0.82 o 
  -4  -2  14        7.79        8.43      0.52 o 
  -3  -2  14        3.23        2.94      0.37 o 
  -2  -2  14       20.86       21.52      0.71 o 
  -1  -2  14        0.05        0.11      0.31 o 
   0  -2  14        0.72        0.70      0.40 o 
   1  -2  14      150.26      160.22      2.56 o 
   2  -2  14      105.69      102.13      2.03 o 
   3  -2  14       69.63       71.47      1.67 o 
   4  -2  14       10.96       12.23      0.78 o 
   5  -2  14        0.16       -0.20      0.45 o 
  -6  -1  14        1.43        0.70      0.70 o 
  -5  -1  14     1051.07     1060.60      8.98 o 
  -4  -1  14      200.77      197.15      2.91 o 
  -3  -1  14        6.20        5.90      0.60 o 
  -2  -1  14        2.17        2.52      0.80 o 
  -1  -1  14        0.37        0.30      0.31 o 
   0  -1  14        0.21        0.75      0.45 o 
   1  -1  14      375.96      382.22      4.30 o 
   2  -1  14       98.20       94.46      1.96 o 
   3  -1  14       37.35       41.48      1.31 o 
   4  -1  14        1.19        0.91      0.43 o 
   5  -1  14        0.58        0.21      0.45 o 
  -6   0  14        0.04        0.40      0.70 o 
  -5   0  14       28.73       30.78      0.94 o 
  -4   0  14       96.50       98.08      1.62 o 
  -3   0  14      215.57      214.78      3.09 o 
  -2   0  14      175.65      172.36      2.70 o 
  -1   0  14       15.86       13.91      1.41 o 
   0   0  14        1.60        1.91      0.43 o 
   1   0  14        0.93        0.60      0.36 o 
   2   0  14       14.59       16.18      0.85 o 
   3   0  14       98.48      103.54      2.06 o 
   4   0  14        9.04       12.86      0.86 o 
   5   0  14       57.01       68.57      1.77 o 
  -6   1  14        1.29        1.39      0.42 o 
  -5   1  14        5.83        5.12      0.46 o 
  -4   1  14       57.79       58.53      1.39 o 
  -3   1  14       42.85       42.29      1.31 o 
  -2   1  14        5.96        5.30      0.48 o 
  -1   1  14       11.97        9.19      0.67 o 
   0   1  14       15.53       12.73      0.78 o 
   1   1  14       22.16       21.78      1.26 o 
   2   1  14        1.20        1.11      0.43 o 
   3   1  14        1.00        1.61      0.43 o 
   4   1  14        0.56        1.57      0.65 o 
  -6   2  14        1.32        0.98      0.46 o 
  -5   2  14       15.24       17.80      0.76 o 
  -4   2  14        1.04        1.16      0.34 o 
  -3   2  14        7.35        7.39      0.52 o 
  -2   2  14       46.14       40.39      1.06 o 
  -1   2  14       14.73       11.21      0.62 o 
   0   2  14        2.20        1.67      0.43 o 
   1   2  14        0.24        0.15      0.36 o 
   2   2  14       71.60       75.54      1.80 o 
   3   2  14        3.20        3.66      0.53 o 
   4   2  14       18.51       23.40      1.31 o 
  -5   3  14        3.23        2.76      0.53 o 
  -4   3  14      128.02      136.32      2.53 o 
  -3   3  14        0.75        0.63      0.33 o 
  -2   3  14        0.04        0.37      0.29 o 
  -1   3  14      175.81      192.06      2.42 o 
   0   3  14       45.58       52.04      1.22 o 
   1   3  14       37.59       38.32      1.31 o 
   2   3  14      126.28      130.28      2.97 o 
   3   3  14       42.58       43.80      1.45 o 
  -5   4  14       17.44       17.49      0.96 o 
  -4   4  14      109.54      121.08      2.44 o 
  -3   4  14       23.90       23.38      0.87 o 
  -2   4  14       19.54       17.49      0.79 o 
  -1   4  14        7.67        7.47      0.58 o 
   0   4  14       77.63       88.99      1.64 o 
   1   4  14      124.17      143.05      3.27 o 
   2   4  14        4.06        4.28      0.60 o 
  -3   5  14        7.61        8.33      0.69 o 
  -2   5  14        6.51        7.34      0.58 o 
  -1   5  14        0.43        0.34      0.35 o 
   0   5  14        2.20        1.93      0.48 o 
   1   5  14        0.30        0.28      0.37 o 
   0  -8  15        6.45        9.37      0.61 o 
   1  -8  15       38.99       46.51      1.07 o 
  -3  -7  15        3.15        3.32      0.60 o 
  -2  -7  15        4.94        4.02      0.63 o 
  -1  -7  15        3.08        3.12      0.44 o 
   0  -7  15       21.47       24.21      0.87 o 
   1  -7  15      261.97      290.60      2.73 o 
   2  -7  15       96.16      103.79      3.17 o 
   3  -7  15       51.98       64.58      1.74 o 
  -4  -6  15       30.40       31.98      1.71 o 
  -3  -6  15       12.15       12.98      0.87 o 
  -2  -6  15        6.61        6.73      0.53 o 
  -1  -6  15        6.71        7.30      0.55 o 
   0  -6  15        0.82        1.32      0.34 o 
   1  -6  15       15.80       14.63      0.60 o 
   2  -6  15        1.49        1.55      0.67 o 
   3  -6  15        0.94        0.77      0.40 o 
   4  -6  15        4.97        8.33      0.74 o 
  -4  -5  15       13.70       12.70      0.84 o 
  -3  -5  15        8.63        7.74      0.70 o 
  -2  -5  15        1.55        1.93      0.37 o 
  -1  -5  15      114.98      112.87      1.75 o 
   0  -5  15        0.21        0.29      0.28 o 
   1  -5  15        1.18        0.37      0.36 o 
   2  -5  15       17.80       20.76      0.79 o 
   3  -5  15       20.98       24.62      1.68 o 
   4  -5  15       31.95       28.82      2.06 o 
  -5  -4  15        3.64        2.31      0.56 o 
  -4  -4  15        4.08        5.33      0.63 o 
  -3  -4  15      111.16      105.58      1.67 o 
  -2  -4  15        7.38        6.65      0.71 o 
  -1  -4  15      109.00       95.06      1.58 o 
   0  -4  15        9.16        8.40      0.52 o 
   1  -4  15        1.28        0.20      0.47 o 
   2  -4  15       17.16       15.83      0.68 o 
   3  -4  15        3.12        2.84      0.41 o 
   4  -4  15       32.34       33.81      1.71 o 
  -5  -3  15        0.18       -0.10      0.39 o 
  -4  -3  15       19.93       18.68      0.76 o 
  -3  -3  15       14.46       14.42      0.67 o 
  -2  -3  15        4.81        5.17      0.53 o 
  -1  -3  15       26.72       22.60      0.89 o 
   0  -3  15       67.01       64.64      2.16 o 
   1  -3  15       29.77       25.58      1.07 o 
   2  -3  15       71.14       70.58      1.74 o 
   3  -3  15       99.62      104.30      2.13 o 
   4  -3  15        0.94        0.75      0.43 o 
  -6  -2  15      145.56      147.31      4.02 o 
  -5  -2  15      193.12      193.00      4.63 o 
  -4  -2  15       39.78       43.96      1.38 o 
  -3  -2  15        0.32        0.10      0.39 o 
  -2  -2  15        0.42        0.45      0.50 o 
  -1  -2  15       36.15       33.99      1.91 o 
   0  -2  15       21.19       20.45      0.96 o 
   1  -2  15      116.88      120.87      2.27 o 
   2  -2  15      138.63      139.75      2.45 o 
   3  -2  15       15.71       16.40      0.92 o 
   4  -2  15       10.32       11.82      0.96 o 
  -6  -1  15        0.75        1.61      0.80 o 
  -5  -1  15       30.91       32.99      1.81 o 
  -4  -1  15       35.46       36.63      1.27 o 
  -3  -1  15        3.59        3.40      0.53 o 
  -2  -1  15        5.09        5.97      0.80 o 
  -1  -1  15       59.54       55.59      1.52 o 
   0  -1  15        8.77        8.46      0.67 o 
   1  -1  15       29.13       24.02      1.03 o 
   2  -1  15       50.80       54.63      1.53 o 
   3  -1  15       92.83      104.42      2.13 o 
   4  -1  15       70.90       75.82      2.67 o 
  -6   0  15       14.77       19.02      1.61 o 
  -5   0  15      234.39      233.67      4.43 o 
  -4   0  15        7.70        7.46      0.91 o 
  -3   0  15       66.66       66.71      1.91 o 
  -2   0  15       59.27       58.77      1.60 o 
  -1   0  15        0.72        0.85      0.39 o 
   0   0  15        7.44        8.05      1.16 o 
   1   0  15        4.51        4.66      0.60 o 
   2   0  15      166.34      176.52      2.84 o 
   3   0  15       52.10       62.18      1.67 o 
   4   0  15        4.00        5.36      0.96 o 
  -5   1  15        6.72        6.43      0.58 o 
  -4   1  15       55.38       58.49      1.31 o 
  -3   1  15        2.83        2.46      0.53 o 
  -2   1  15        1.51        2.42      0.53 o 
  -1   1  15       34.59       35.39      1.24 o 
   0   1  15       35.15       36.86      1.31 o 
   1   1  15        0.43        0.65      0.36 o 
   2   1  15       28.78       30.85      1.17 o 
   3   1  15       43.05       45.34      1.46 o 
  -5   2  15       11.03       11.18      0.64 o 
  -4   2  15        1.12        0.40      0.35 o 
  -3   2  15      101.51      104.35      1.76 o 
  -2   2  15      135.60      132.36      2.01 o 
  -1   2  15      227.81      229.18      3.38 o 
   0   2  15        0.06        0.03      0.39 o 
   1   2  15        6.39        7.50      0.71 o 
   2   2  15       36.17       39.12      1.56 o 
   3   2  15       85.45       90.07      2.09 o 
  -4   3  15       25.82       24.32      0.91 o 
  -3   3  15       79.71       90.10      1.66 o 
  -2   3  15       92.40      102.41      3.47 o 
  -1   3  15       80.42       86.35      1.75 o 
   0   3  15        1.51        0.61      0.86 o 
   1   3  15        1.69        1.63      0.46 o 
   2   3  15       82.64       84.77      2.02 o 
  -3   4  15        0.34       -0.16      0.33 o 
  -2   4  15        4.07        4.39      0.54 o 
  -1   4  15       11.69       16.65      0.81 o 
   0   4  15       30.27       38.43      1.12 o 
   0  -7  16       16.33       16.54      0.79 o 
  -2  -6  16        6.46        4.50      0.65 o 
  -1  -6  16        3.20        2.54      0.48 o 
   0  -6  16        0.64        0.48      0.32 o 
   1  -6  16       15.41       15.26      0.75 o 
   2  -6  16        6.73        6.20      0.54 o 
  -3  -5  16       74.95       66.79      1.80 o 
  -2  -5  16       15.30       14.54      0.71 o 
  -1  -5  16        2.77        1.90      0.38 o 
   0  -5  16        1.03        1.03      0.34 o 
   1  -5  16        3.28        2.87      0.44 o 
   2  -5  16        1.86        2.51      0.44 o 
   3  -5  16      168.59      192.31      6.19 o 
  -4  -4  16        4.77        5.70      1.11 o 
  -3  -4  16       26.51       25.94      1.35 o 
  -2  -4  16       20.98       21.10      0.80 o 
  -1  -4  16        9.60       10.00      0.60 o 
   0  -4  16       11.73       11.26      0.76 o 
   1  -4  16      128.74      135.18      2.53 o 
   2  -4  16       32.67       35.53      1.31 o 
   3  -4  16        0.31        1.46      0.50 o 
  -4  -3  16        4.74        4.02      1.01 o 
  -3  -3  16       27.79       28.44      1.16 o 
  -2  -3  16       10.46       10.87      0.82 o 
  -1  -3  16        0.30        0.70      0.43 o 
   0  -3  16       94.94      100.08      2.13 o 
   1  -3  16      284.06      278.45      3.77 o 
   2  -3  16        5.04        4.42      0.60 o 
   3  -3  16       39.09       39.60      1.39 o 
  -5  -2  16      195.12      196.42      4.73 o 
  -4  -2  16        0.01        0.22      0.39 o 
  -3  -2  16        8.89        8.08      0.70 o 
  -2  -2  16       22.69       23.50      2.41 o 
  -1  -2  16       59.93       68.50      1.77 o 
   0  -2  16        2.22        1.23      0.46 o 
   1  -2  16        0.84        1.17      0.46 o 
   2  -2  16        3.69        3.31      0.60 o 
   3  -2  16        5.92        6.94      0.71 o 
  -5  -1  16       10.20       10.96      0.86 o 
  -4  -1  16       22.12       22.38      1.10 o 
  -3  -1  16        0.44        0.03      0.39 o 
  -2  -1  16        0.02        0.50      0.60 o 
  -1  -1  16       35.20       37.54      2.26 o 
   0  -1  16       12.62       12.25      0.82 o 
   1  -1  16      164.57      179.87      2.91 o 
   2  -1  16        0.76        0.93      0.46 o 
   3  -1  16        1.26        0.90      0.75 o 
  -5   0  16        1.36        1.45      0.53 o 
  -4   0  16       14.66       13.32      0.89 o 
  -3   0  16       21.32       20.56      1.03 o 
  -2   0  16       42.57       40.39      1.39 o 
  -1   0  16        0.02        0.70      0.43 o 
   0   0  16        9.83        9.31      0.86 o 
   1   0  16      123.76      128.99      3.42 o 
   2   0  16        0.00        0.10      0.36 o 
   3   0  16       15.51       18.14      1.03 o 
  -4   1  16        2.43        2.60      0.75 o 
  -3   1  16        6.20        6.25      1.61 o 
  -2   1  16        3.55        4.87      0.80 o 
  -1   1  16        0.06       -0.11      0.65 o 
   0   1  16        2.86        3.58      0.60 o 
   1   1  16       41.93       47.20      1.51 o 
   2   1  16        1.30        1.41      0.50 o 
  -4   2  16        0.50        0.19      0.36 o 
  -3   2  16      104.97      111.48      1.90 o 
  -2   2  16        0.67        1.11      0.43 o 
  -1   2  16        7.91        9.13      0.78 o 
   0   2  16       37.65       39.45      2.82 o 
   1   2  16       21.48       23.07      1.10 o 
  -2   3  16       39.04       45.65      1.46 o 
  -1   3  16        3.28        4.75      0.86 o 
   0   3  16       25.11       26.97      1.21 o 
  -1  -5  17       68.12       76.15      2.23 o 
   0  -5  17       16.90       16.66      0.75 o 
   1  -5  17       18.07       22.24      1.10 o 
  -2  -4  17        7.32        6.92      0.70 o 
  -1  -4  17        1.98        3.02      0.56 o 
   0  -4  17        0.41        0.29      0.41 o 
   1  -4  17       73.99       71.28      1.88 o 
   2  -4  17        3.26        2.45      0.57 o 
  -3  -3  17        6.91        6.68      0.80 o 
  -2  -3  17        0.56        0.45      0.43 o 
  -1  -3  17        0.03       -0.35      0.39 o 
   0  -3  17       67.88       71.41      2.26 o 
   1  -3  17      264.76      262.22      7.90 o 
   2  -3  17        0.64        0.15      0.43 o 
  -3  -2  17       29.57       30.16      2.36 o 
  -2  -2  17       31.70       34.72      1.31 o 
  -1  -2  17        9.67       10.15      0.96 o 
   0  -2  17        1.85        1.18      1.06 o 
   1  -2  17        2.55        3.46      0.60 o 
   2  -2  17        5.38        5.23      2.06 o 
  -3  -1  17        3.66        4.19      0.70 o 
  -2  -1  17        5.01        4.78      0.64 o 
  -1  -1  17       62.72       68.53      2.16 o 
   0  -1  17       37.29       40.32      1.42 o 
   1  -1  17        0.43        1.41      0.50 o 
   2  -1  17        0.20        1.03      0.46 o 
  -3   0  17        0.00       -0.39      0.39 o 
  -2   0  17      136.03      133.68      2.59 o 
  -1   0  17        0.64        0.16      0.39 o 
   0   0  17        6.12        5.45      0.70 o 
   1   0  17       85.73       92.98      2.13 o 
  -2   1  17        4.55        5.27      0.67 o 
  -1   1  17        9.42        9.59      0.82 o 
   0   1  17       17.61       19.30      1.07 o 
                                                 
